# Supplementary material for: Causal Effects of Blood Lipid Traits on Inflammatory Bowel Diseases: A Mendelian Randomization Study
Source: Metabolites. 2023 Jun 7;13(6):730. doi: 10.3390/metabo13060730 (PMC10300867; doi:10.3390/metabo13060730)
Supplement: Supplementary file 1 [file metabolites-13-00730-s001.zip]

Archive with 2 entries (2 files):
- 20230528_Supplementary Note S1_Explanations of abbreviations used.xlsx
- 20230528_Supplementary Table S1-S21.xlsx
