# Supplementary material for: Causal Effects of Blood Lipid Traits on Inflammatory Bowel Diseases: A Mendelian Randomization Study
Source: Metabolites. 2023 Jun 7;13(6):730. doi: 10.3390/metabo13060730 (PMC10300867; doi:10.3390/metabo13060730)
Supplement: Supplementary file 1 [file metabolites-13-00730-s001.zip › 20230528_Supplementary Note S1_Explanations of abbreviations used.xlsx]

## Sheet: Sheet1
Supplementary Note S1. Explanations of abbreviations used.
Relevant item	Abbreviation	Description	Explanation, formula, or package employed	PMID of reference
Main Text	95% CI	95% confidence interval
	Cd	Cook’s distance	https://github.com/verena-zuber/demo_AMD	31911605
	CD	Crohn’s disease
	CVD	cardiovascular disease
	DSS	dextran sulfate sodium
	GLGC	the Global Lipids Genetics Consortium
	GWAS	genome-wide association study
	HDL	high-density lipoprotein
	HDL-C	high-density lipoprotein cholesterol
	hs-CRP	high-sensitivity C-reactive protein
	IBDs	inflammatory bowel diseases
	IDL	intermediate-density lipoprotein
	IIBDGC	the International Inflammatory Bowel Disease Genetics Consortium
	IV	instrumental variable
	IVW	inverse variance weighted	TwoSampleMR (version 0.5.6)	29149188; 29846170
	LD	linkage disequilibrium
	LDL	low-density lipoprotein
	LDL-C	low-density lipoprotein cholesterol
	MACE	the model-averaged causal estimate	https://github.com/verena-zuber/demo_AMD	31911605
	MIP	marginal inclusion probability	https://github.com/verena-zuber/demo_AMD	31911605
	MR	Mendelian randomization
	MR-BMA	MR based on Bayesian model averaging	https://github.com/verena-zuber/demo_AMD	31911605
	OR	odds ratio
	PP	posterior probability	https://github.com/verena-zuber/demo_AMD	31911605
	SD	standard deviation
	TC	total cholesterol
	TG	triglycerides
	SNV	single-nucleotide variation
	UC	ulcerative colitis
	VLDL	very low-density lipoprotein
Supplementary Table 1	GLGC	the Global Lipids Genetics Consortium	http://csg.sph.umich.edu/willer/public/lipids2013/	24097068
Supplementary Table 2	IIBDGC	the International Inflammatory Bowel Disease Genetics Consortium	https://www.ibdgenetics.org/	26192919
	GWAS	genome-wide association study
	CD	Crohn’s disease
	UC	ulcerative colitis
Supplementary Table 3 & 4	bx_HDL	effect size of each SNV for the exposure total high-density lipoprotein cholesterol	http://csg.sph.umich.edu/willer/public/lipids2013/; https://www.ibdgenetics.org/	26192919; 24097068
	bx_LDL	effect size of each SNV for the exposure total low-density lipoprotein cholesterol
	bx_TC	effect size of each SNV for the exposure total cholesterol
	bx_TG	effect size of each SNV for the exposure triglycerides
	bxp_HDL	P value for association between each SNV and the exposure high-density lipoprotein cholesterol
	bxp_LDL	P value for association between each SNV and the exposure low-density lipoprotein cholesterol
	bxp_TC	P value for association between each SNV and the exposure total cholesterol
	bxp_TG	P value for association between each SNV and the exposure triglycerides
	bxse_HDL	standard error of the effect size for each SNV regarding the exposure high-density lipoprotein cholesterol
	bxse_LDL	standard error of the effect size for each SNV regarding the exposure low-density lipoprotein cholesterol
	bxse_TC	standard error of the effect size for each SNV regarding the exposure total cholesterol
	bxse_TG	standard error of the effect size for each SNV regarding the exposure triglycerides
	by_CD	effect size of each SNP for the outcome Crohn’s disease
	by_UC	effect size of each SNP for the outcome ulcerative colitis
	byp_CD	P value for association between each SNV and the outcome Crohn’s disease
	byp_UC	P value for association between each SNV and the outcome ulcerative colitis
	byse_CD	standard error of the effect size for each SNV regarding the outcome Crohn’s disease
	byse_UC	standard error of the effect size for each SNV regarding the outcome ulcerative colitis
	eaf	effect allele frequency
	nx_HDL	the number of individuals analyzed for high-density lipoprotein cholesterol
	nx_LDL	the number of individuals analyzed for low-density lipoprotein cholesterol
	nx_TC	the number of individuals analyzed for total cholesterol
	nx_TG	the number of individuals analyzed for triglycerides
	SNVs	single-nucleotide variations
Supplementary Table 5 & 6	beta	effect size of each SNV for the blood lipid traits
	CD	Crohn’s disease
	eaf	effect allele frequency
	F	the strength of the instruments	F = (R2/k)/([1-R2]/[n-k-1])	21216802
	k	number of SNVs
	nx	the number of individuals analyzed for the blood lipid traits
	pval	P value for association between each SNV and the blood lipid traits
	R2	the percent of phenotypic variance explained by each SNV	R2, the proportion of variance in the risk factor explained by the SNV generated using the formula “βx2 × Var(SNP)”; Var(SNP), variance of SNV generated using the formula “2 × MAF × (1-MAF)”.	26831199
	se	standard error of the effect size for each SNV regarding the blood lipid traits
	SNVs	single-nucleotide variations
	UC	ulcerative colitis
Supplementary Table 7	CD_OR_0.9	post-hoc power to detect the proposed value of the causal effect (OR = 0.9) in the univariable Mendelian randomization analysis with the sample size of Crohn's disease	pnorm(sqrt(n*rsq*(ratio/(1+ratio))*(1/(1+ratio)))*abs(b1)-qnorm(1-sig/2))	24608958
	CD_OR_1.2	post-hoc power to detect the proposed value of the causal effect (OR = 1.2) in the univariable Mendelian randomization analysis with the sample size of Crohn's disease
	CD_OR_1.5	post-hoc power to detect the proposed value of the causal effect (OR = 1.5) in the univariable Mendelian randomization analysis with the sample size of Crohn's disease
Supplementary Table 8	UC_OR_0.9	post-hoc power to detect the proposed value of the causal effect (OR = 0.9) in the univariable Mendelian randomization analysis with the sample size of ulcerative colitis
	UC_OR_1.2	post-hoc power to detect the proposed value of the causal effect (OR = 1.2) in the univariable Mendelian randomization analysis with the sample size of ulcerative colitis
	UC_OR_1.5	post-hoc power to detect the proposed value of the causal effect (OR = 1.5) in the univariable Mendelian randomization analysis with the sample size of ulcerative colitis
Supplementary Table 9	CD_OR_0.9	post-hoc power to detect the proposed value of the causal effect (OR = 0.9) in the multivariable Mendelian randomization analysis with the sample size of Crohn's disease
	CD_OR_1.2	post-hoc power to detect the proposed value of the causal effect (OR = 1.2) in the multivariable Mendelian randomization analysis with the sample size of Crohn's disease
	CD_OR_1.5	post-hoc power to detect the proposed value of the causal effect (OR = 1.5) in the multivariable Mendelian randomization analysis with the sample size of Crohn's disease
Supplementary Table 10	UC_OR_0.9	post-hoc power to detect the proposed value of the causal effect (OR = 0.9) in the multivariable Mendelian randomization analysis with the sample size of ulcerative colitis
	UC_OR_1.2	post-hoc power to detect the proposed value of the causal effect (OR = 1.2) in the multivariable Mendelian randomization analysis with the sample size of ulcerative colitis
	UC_OR_1.5	post-hoc power to detect the proposed value of the causal effect (OR = 1.5) in the multivariable Mendelian randomization analysis with the sample size of ulcerative colitis
Supplementary Table 11 & 12	CD	Crohn’s disease	https://github.com/verena-zuber/demo_AMD	31911605
	max_q	the maximum q statistic for each SNV in the top four models
	MR-BMA	Mendelian randomization based on Bayesian model averaging
	PP	posterior probability
	q	q statistic
	q1	the q statistic for each SNV in the top-ranked model based on the PP value
	q2	the q statistic for each SNV in the second-ranked model based on the PP value
	q3	the q statistic for each SNV in the third-ranked model based on the PP value
	q4	the q statistic for each SNV in the fourth-ranked model based on the PP value
	rsid	reference SNP (rs) cluster ID
	UC	ulcerative colitis
Supplementary Table 13 & 14	Cd	Cook’s distance	https://github.com/verena-zuber/demo_AMD	31911605
	CD	Crohn’s disease
	UC	ulcerative colitis
	Cd1	the Cook's distance for each SNV in the top-ranked model based on the PP value
	Cd2	the Cook's distance for each SNV in the second-ranked model based on the PP value
	Cd3	the Cook's distance for each SNV in the third-ranked model based on the PP value
	Cd4	the Cook's distance for each SNV in the fourth-ranked model based on the PP value
	max_Cd	the maximum Cook's distance for each SNV in the top four models
	MR-BMA	Mendelian randomization based on Bayesian model averaging
	PP	posterior probability
	rs	reference SNP (rs) cluster ID
Supplementary Table 15	a1	effect allele	http://www.phenoscanner.medschl.cam.ac.uk/	27318201
	a2	other allele
	beta	effect size of each SNV for the phenotype
	efo	the Experimental Factor Ontology term for the phenotype or disease
	hg19_coordinates	genomic locations in the GRCh37/hg19 version of the human genome
	hg38_coordinates	genomic locations in the GRCh38/hg38 version of the human genome
	n	number of individuals
	n_cases	number of cases
	n_controls	number of controls
	n_studies	number of studies
	p	P value for association between each SNV and trait
	rsid	reference SNP (rs) cluster ID
	se	standard error of beta
	snv	single-nucleotide variation
Supplementary Table 16 & 17	Beta	Causal estimate for a 1 standard deviation increase in each blood lipid trait on CD or UC	TwoSampleMR (version 0.5.6)	29149188; 29846170
	CD	Crohn’s disease
	CIL	the lower bound of the 95% confidence interval
	CIU	the upper bound of the 95% confidence interval
	N-SNV	number of SNVs
	OR	the odds ratio for CD or UC per standard devthe odds ratio for CD or UC per standard deviation increase in each blood lipid trait
	P	P value for casual effect
	SE	standard error of beta
	UC	ulcerative colitis
Supplementary Table 18 & 19	CD	Crohn’s disease	TwoSampleMR (version 0.5.6)	28527048
	egger_intercept	the intercept from the MR-Egger analysis
	pval	P value for difference between MR-Egger intercept and zero
	se	standard error of the MR-Egger intercept
	UC	ulcerative colitis
Supplementary Table 20 & 21	CD	Crohn’s disease	TwoSampleMR (version 0.5.6)	3802833
	Q	Q statistic derived from MR Egger or inverse variance weighted analyses
	Q_df	Q statistic's degree of freedom
	Q_pval	P value for heterogeneity
	UC	ulcerative colitis
