# Supplementary material for: Causal Effects of Blood Lipid Traits on Inflammatory Bowel Diseases: A Mendelian Randomization Study
Source: Metabolites. 2023 Jun 7;13(6):730. doi: 10.3390/metabo13060730 (PMC10300867; doi:10.3390/metabo13060730)
Supplement: Supplementary file 1 [file metabolites-13-00730-s001.zip › 20230528_Supplementary Table S1-S21.xlsx]

## Sheet: Supplementary Tables
Supplementary Table SS
Supplementary Table S1. Characteristics and statistics of studies on blood lipid traits.
Supplementary Table S2. Characteristics and statistics of studies included based on the IIBDGC.
Supplementary Table S3. Characteristics of genetic instruments for circulating lipid traits in CD with 109 SNVs.
Supplementary Table S4. Characteristics of genetic instruments for circulating lipid traits in UC with 115 SNVs.
Supplementary Table S5. The R2 & F of SNVs in CD in univariable Mendelian randomization analyses.
Supplementary Table S6. The R2 & F of SNVs in UC in univariable Mendelian randomization analyses.
Supplementary Table S7. The power of blood lipid traits in CD in univariable Mendelian randomization analyses.
Supplementary Table S8. The power of blood lipid traits in UC in univariable Mendelian randomization analyses.
Supplementary Table S9. The power of blood lipid traitSin CD in multivariable Mendelian randomization analyses.
Supplementary Table S10. The power of blood lipid traitSin UC in multivariable Mendelian randomization analyses.
Supplementary Table S11. Model diagnosticSfor MR-BMA analysiSusing q statistic for the instrumentSbased on the best individual modelSwith PP > 0.02 in CD.
Supplementary Table S12. Model diagnosticSfor MR-BMA analysiSusing q statistic for the instrumentSbased on the best individual modelSwith PP > 0.02 in UC.
Supplementary Table S13. Model diagnosticSfor MR-BMA analysiSusing Cd for the instrumentSbased on the best individual modelSwith PP > 0.02 in CD.
Supplementary Table S14. Model diagnosticSfor MR-BMA analysiSusing Cd for the instrumentSbased on the best individual modelSwith PP > 0.02 in UC.
Supplementary Table S15. Association phenotypeSof instrumental variableSfor CD and UC
Supplementary Table S16. Association between genetically instrumented blood lipid traitSand CD using the 109 selected SNVs.
Supplementary Table S17. Association between genetically instrumented blood lipid traitSand UC using the 115 selected SNVs.
Supplementary Table S18. Pleiotropy in CD.
Supplementary Table S19. Pleiotropy in UC.
Supplementary Table S20. Heterogeneity in CD.
Supplementary Table S21. Heterogeneity in UC.

## Sheet: ST1
Supplementary Table 1. Characteristics and statistics of studies included based on the GLGC data.
Study Name	N	Female%	Excluded individuals on lipid_x0002_lowering medication	LDL-C estimated using Friedewald or measured	Fasting > 8 hrs or non-fasting blood draw	Study Reference (PMID)
ADVANCE	505	40.6	Yes	Friedewald	Fasting	18443000
AMC-PAS	304	25	Yes	Friedewald	Fasting	19164808
AMISH	1081	50	Yes	Friedewald	Fasting	17261661
BC58	2136	57.8	Yes	Measured	Non-Fasting	16155052
D2D 2007 (T2D)	287	43.6	Yes	Friedewald	Fasting	20459722
D2D 2007 (controls)	1821	56.3	Yes	Friedewald	Fasting	20459722
deCODE	15612	62.8	Yes	Friedewald	Fasting	17478679
DIAGEN (T2D)	439	50.3	No	Friedewald	Fasting	16801592
DIAGEN (controls)	1093	56.7	No	Friedewald	Fasting	16801592
DILGOM	3738	58.1	Yes	Measured	Fasting	19959603
DPS (T2D)	85	63.5	Yes	Friedewald	Fasting	11333990
DPS (controls)	362	69.6	Yes	Friedewald	Fasting	11333990
DR'S EXTRA (T2D)	121	50.4	No	Measured	Fasting	21186108
DR'S EXTRA (controls)	1174	53.8	No	Measured	Fasting	21186108
EAS	733	53	Yes	Friedewald	Fasting	1917239
EGCUT	1240	53.5	Yes	Measured	Fasting	19424496
Ely	1602	53.6	No	Friedewald	Fasting	7712700
EPIC-CAD cases (EPIC-Norfolk CAD set)	1529	35.1	No	Friedewald	Non-Fasting	10466767
EPIC-T2D cases (EPIC-Norfolk T2D set)	700	40.3	No	Friedewald	Non-Fasting	14693662
EPIC-T2D controls	994	56.8	No	Friedewald	Non-Fasting	14693662
Fenland	3186	53.3	No	Friedewald	Fasting
FINCAVAS	1201	44.4	Yes	Friedewald	Fasting	16515696
FRISCII	2963	30.6	Yes	Friedewald	Fasting	10892758
FUSION2 (T2D)	843	43.3	Yes	Friedewald	Fasting	17463248
FUSION2 (controls)	1880	44.7	Yes	Friedewald	Fasting	17463248
GLACIER	5764*	61.4*	Yes	Friedewald	Fasting	20870969
Go-DARTs	6759	46.1	No	Friedewald	Fasting	17429603
HUNT (T2D)	588	49.5	No	Friedewald	Non-Fasting	22879362
HUNT (controls)	784	49	No	Friedewald	Non-Fasting	22879362
IMPROVE	1769	50	Yes	Friedewald	Fasting	19952003
KORA F3	2816	52.1	Yes	Measured	Non-Fasting	16032514
KORA F4	2678	53.1	Yes	Measured	Fasting	16032514
LURIC (cases)	983	26.4	Yes	Measured	Fasting	11258203
LURIC (controls)	523	46.1	Yes	Measured	Fasting	11258203
MDC	2125	51.3	No	Friedewald	Fasting	8429286
METSIM (T2D)	634	0	Yes	Measured	Fasting	19223598
METSIM (controls)	829	0	Yes	Measured	Fasting	19223598
NFBC86	4164	52	No	Friedewald	Fasting
NSHD	941	52.8	No	Friedewald	Non-Fasting	1620433
PIVUS	854	51	Yes	Friedewald	Fasting	18489581
SardiNIA	5378	56.8	Yes	Friedewald	Fasting	16934002
SCARFSHEEP	2973	0.3	Yes	Friedewald	Fasting
STR	2543	57	Yes	Friedewald	Fasting	19606474
THISEAS	929	50.7	Yes	Friedewald	Fasting	20167083
TROMSO (T2D)	710	50.4	No	Friedewald	Non-Fasting	21422063
TROMSO (controls	711	50.2	No	Friedewald	Non-Fasting	21422063
ULSAM	1113	0	Yes	Friedewald	Fasting	16030278
WHII	3212	23	Yes	Friedewald	Fasting	15576467
* GLACIER sample sizes differ by trait: TC 5,764, HDL 3,052, LDL 2,034, TG 3,365; %Female: TC 61.1, HDL 61.4, LDL 59.4, TG 59.6;

## Sheet: ST2
Supplementary Table 2. Characteristics and statistics of studies included based on the IIBDGC data.
Outcome	Consortium or cohort study	GWAS array	Sample size
CD	BEL1, BEL2, CEDARS, CHOP, GERMAN, NIDDK, WTCCC	ILMN317, ILMN550, AFFX500	5956 (case)/14927 (control)
UC	CEDARS, CHOP, GERMANY, NIDDK1, NIDDK2, NORWEGIAN, SWEDISH, WTCCC	ILMN317, ILMN550, AFFX6	6968 (case)/20464 (control)

## Sheet: ST3
Supplementary Table 3. Characteristics of genetic instruments for circulating lipid traits in CD with 109 SNVs.
SNVs	effect_allele	other_allele	eaf	genes	bx_TG	bxse_TG	bxp_TG	nx_TG	bx_TC	bxse_TC	bxp_TC	nx_TC	bx_LDL	bxse_LDL	bxp_LDL	nx_LDL	bx_HDL	bxse_HDL	bxp_HDL	nx_HDL	by_CD	byse_CD	byp_CD
rs2250802	A	G	0.7718	GPAM	0.023	0.0037	1.21e-10	174734	-0.0315	0.0039	1.472e-15	184218	-0.0296	0.004	3.935e-13	170057	-0.034	0.0038	2.022e-17	184088	-0.037598	0.025	0.1333
rs1832007	G	A	0.1119	AKR1C4	-0.0327	0.0047	1.718e-12	177504	-0.0238	0.005	4.919e-06	186960	-0.0082	0.0053	0.1061	172749	-0.0074	0.0049	0.1141	186767	0.0437952	0.0329	0.1839
rs10761762	C	T	0.4172	JMJD1C	-0.027	0.0033	1.061e-17	177823	0.0099	0.0035	0.007971	187321	0.0103	0.0036	0.004929	173051	0.0191	0.0034	1.164e-08	187128	0.027104	0.0228	0.2343
rs2068888	A	G	0.4132	-	-0.0241	0.0034	1.682e-11	177712	-0.0142	0.0036	0.0001692	187205	-0.0166	0.0038	3.885e-05	172941	0.0193	0.0035	2.15e-06	187016	0.0148985	0.0235	0.5281
rs142290703	A	G	0.0478	-	-0.0644	0.0099	6.755e-11	85531.6	-0.0145	0.0102	0.1507	91413.6	-0.0246	0.0109	0.03373	81894	0.0654	0.0102	3.859e-09	91520.9	0.0753023	0.0498	0.1307
rs17513135	T	C	0.1642	PABPC4/PABPC4-AS1	0.022	0.0039	1.633e-08	174742	0.0041	0.0042	0.2393	184233	0.0101	0.0044	0.01653	170057	-0.0353	0.004	8.682e-18	184085	0.071902	0.0267	0.007185
rs2412710	A	G	0.0371	CAPN3	0.0988	0.0132	1.658e-11	153909	0.0118	0.0143	0.679	162384	-0.0024	0.0148	0.6397	149575	-0.084	0.0139	1.36e-09	163536	0.165099	0.0757	0.02927
rs16948098	A	G	0.0954	FRMD5	0.08	0.0089	4.838e-17	163328	0.0055	0.0094	0.8075	174708	-0.0019	0.0097	0.5784	162049	-0.0663	0.009	2.006e-12	175859	0.0479994	0.0506	0.343
rs2652840	C	T	0.774	-	-0.0229	0.004	3.159e-08	175903	0.0018	0.0043	0.6093	185660	-0.0026	0.0045	0.5271	171213	0.0272	0.0042	1.088e-10	185237	-0.057004	0.0281	0.04254
rs3198697	T	C	0.2831	PDXDC1	-0.0198	0.0034	2.207e-08	175934	0.0036	0.0036	0.2691	185409	0.0096	0.0037	0.006863	171258	0.0163	0.0035	3.28e-05	185274	-0.00670241	0.0233	0.7742
rs8077889	C	A	0.1949	MPP3	0.0252	0.0042	9.879e-09	176194	-0.0021	0.0044	0.7447	185689	0.0005	0.0046	0.9151	171497	-0.0205	0.0043	1.496e-06	185533	-0.00039992	0.0275	0.989
rs10419998	A	T	0.0444	TM6SF2	-0.0489	0.0071	7.767e-11	57748.1	-0.0471	0.0075	5.437e-09	63276	-0.0496	0.008	2.734e-09	54760	0.0223	0.0075	0.005095	63495	0.050503	0.032	0.1145
rs731839	A	G	0.6368	PEPD/LOC124904692	-0.0224	0.0036	2.651e-09	176161	0.006	0.0038	0.09626	185649	0.0018	0.004	0.5171	171464	0.022	0.0037	3.441e-09	185498	0.0469981	0.0245	0.0554
rs4804311	G	A	0.0624	MYO1F	-0.0392	0.006	1.485e-09	172964	0.0029	0.0064	0.7437	182448	-0.0048	0.0066	0.4185	168415	0.0507	0.0062	3.739e-14	182307	-0.00119928	0.0407	0.9763
rs3761445	A	G	0.5241	-	0.0232	0.0034	8.062e-12	175846	0.0101	0.0036	0.009799	185291	0.0081	0.0037	0.03988	171168	-0.0158	0.0035	3.943e-06	185166	0.0143959	0.0233	0.5372
rs71441090	A	G	0.0497	-	0.0778	0.0097	7.021e-15	86764.4	0.0233	0.01	0.02245	92671.2	0.0121	0.0103	0.2402	83126.1	0.0055	0.0096	0.5192	92768.5	-0.00690378	0.048	0.8854
rs4630723	C	T	0.2084	RBKS	-0.0417	0.0055	1.841e-11	86758	-0.0264	0.0057	1.959e-05	92664.9	-0.0125	0.006	0.05558	83114	-0.0053	0.0056	0.3238	92758	-0.00919757	0.0293	0.753
rs6831256	G	A	0.4909	DOK7	0.0258	0.0035	1.602e-12	177495	0.023	0.0037	3.361e-10	186951	0.0188	0.0038	9.067e-07	172736	-0.0131	0.0036	0.002965	186776	0.0486967	0.0234	0.03757
rs442177	T	G	0.5642	AFF1	0.0309	0.0033	1.316e-18	177798	0.0173	0.0036	4.505e-06	187296	0.0159	0.0037	6.086e-05	173030	-0.0215	0.0034	2.193e-09	187104	0.00919757	0.0235	0.6954
rs634869	C	T	0.5295	-	-0.0272	0.0033	1.776e-14	177755	-0.0126	0.0036	0.001022	187248	-0.0127	0.0037	0.0008373	172989	0.0234	0.0034	1.003e-10	187062	0.0283995	0.0234	0.2259
rs4921914	T	C	0.7093	-	-0.0353	0.004	4.867e-17	174670	-0.0332	0.0042	3.051e-15	184151	-0.0229	0.0044	1.921e-07	169992	-0.0019	0.0041	0.3937	184012	-0.0170037	0.0273	0.5344
rs1967103	C	G	0.5891	CSGALNACT1	-0.0319	0.0047	4.385e-09	90908	-0.0063	0.0051	0.1771	94490	-0.0063	0.0053	0.1992	89787	0.0269	0.0048	1.708e-07	94209	-0.0107981	0.0233	0.6424
rs10904908	G	A	0.4106	VIM-AS1	0.0097	0.0034	0.007254	177627	0.025	0.0036	2.601e-11	187112	0.0198	0.0038	3.135e-07	172857	0.0153	0.0035	0.0002648	186923	-0.0446961	0.0235	0.05729
rs11603023	C	T	0.5717	PHLDB1	-0.0014	0.0034	0.5691	177730	-0.0216	0.0036	1.151e-08	187219	-0.0168	0.0037	1.478e-05	172971	-0.0116	0.0035	0.002261	187031	0.0172988	0.0228	0.4483
rs10832962	T	C	0.552	SPTY2D1/LOC105376578	0.0109	0.0037	0.005181	177680	0.0315	0.0039	1.539e-14	187161	0.032	0.004	6.619e-14	172920	0.0043	0.0038	0.3328	186976	-0.025205	0.0258	0.329
rs2642438	G	A	0.7789	MTARC1	-0.0172	0.0038	5.272e-06	170184	0.037	0.004	1.283e-18	179599	0.0352	0.0042	7.318e-16	165470	0.0303	0.0039	7.781e-14	179439	0.0235962	0.0257	0.3582
rs558971	G	A	0.6453	LOC124904556	0.0031	0.0033	0.4057	177761	0.0398	0.0036	7.025e-28	187254	0.0382	0.0037	5.555e-24	172992	0.0106	0.0034	0.001036	187065	0.00889948	0.0233	0.702
rs1077514	T	C	0.7486	ASAP3	0.0142	0.0048	0.001309	174589	0.0301	0.0052	6.4e-09	184079	0.0203	0.0054	0.000103	169906	0.0171	0.005	0.0008279	183929	-0.0275048	0.0331	0.4071
rs4883201	G	A	0.0828	PHC1	-0.0062	0.0053	0.37	177727	-0.035	0.0056	1.742e-09	187211	-0.0275	0.0059	6.792e-06	172971	-0.0149	0.0054	0.001046	187034	0.0905047	0.0365	0.01307
rs11206507	A	G	0.1553	-	0.0096	0.0075	0.1416	90263	0.0516	0.008	2.827e-10	93845	0.0513	0.0082	6.174e-10	89138	0.0024	0.0075	0.8491	93561	0.0446961	0.0349	0.2001
rs11206508	A	G	0.129	-	0.0033	0.005	0.4566	177009	0.0399	0.0053	6.585e-13	186485	0.0434	0.0055	2.256e-14	172239	0.0062	0.0052	0.417	186295	0.044103	0.0351	0.2081
rs10468017	T	C	0.2429	-	0.0379	0.0039	7.559e-21	171951	0.0617	0.004	7.232e-48	181378	0.002	0.0042	0.7468	167263	0.1179	0.0038	1.21e-188	181223	-0.028595	0.0256	0.2648
rs74019428	T	C	0.0735	-	-0.0359	0.0128	0.006715	85228.2	-0.0805	0.0135	2.007e-08	91082.4	-0.0534	0.0142	0.0004385	81594.3	-0.0719	0.0133	8.951e-07	91207	0.023404	0.0714	0.7436
rs6504872	T	C	0.4716	EFCAB13	-0.0127	0.0033	0.0002644	176219	0.025	0.0035	6.987e-12	185712	0.0274	0.0037	3.479e-13	171519	0.0147	0.0034	3.876e-05	185561	-0.00530404	0.0228	0.8148
rs2886232	C	T	0.9204	ABCA10	-0.0023	0.0058	0.6121	167076	-0.0358	0.0062	3.874e-08	176571	-0.0451	0.0064	3.876e-11	162498	0.0073	0.006	0.2335	176419	0.1112	0.0406	0.006108
rs314253	C	T	0.3702	DLG4	-0.0086	0.0034	0.0298	174392	-0.0233	0.0037	2.808e-10	183868	-0.0242	0.0038	3.436e-10	169706	0.003	0.0035	0.3534	183732	0.0164953	0.0239	0.4896
rs6603981	T	C	0.8469	EVI5	0.0072	0.004	0.1744	177835	0.0351	0.0043	7.846e-15	187329	0.034	0.0044	3.098e-13	173056	0.0039	0.0042	0.3814	187136	-0.0464	0.0286	0.1047
rs7264396	T	C	0.2789	FER1L4	-0.0108	0.0041	0.002583	176221	-0.0313	0.0043	6.585e-13	185703	-0.0246	0.0045	4.412e-08	171527	-0.0054	0.0042	0.06022	185554	0.0347975	0.0265	0.1887
rs2030746	T	C	0.4399	LOC105373585	0.0031	0.0035	0.4908	177798	0.0199	0.0037	3.603e-08	187289	0.0214	0.0038	8.605e-09	173024	-0.0025	0.0036	0.3056	187095	-0.0180011	0.0238	0.4505
rs16831243	T	C	0.2477	MAP3K19	-0.0006	0.0051	0.9868	164444	0.0378	0.0053	1.842e-12	177056	0.0378	0.0055	9.063e-12	162945	0.0114	0.0051	0.03902	176907	0.0158044	0.0319	0.6212
rs6760329	G	A	0.6111	-	-0.001	0.0056	0.7966	91013	-0.0317	0.0059	4.558e-08	94595	-0.0277	0.006	4.806e-06	89888	-0.0174	0.0056	0.003247	94311	0.000100005	0.0269	0.9976
rs745500	A	G	0.5158	LCT	0.0047	0.0054	0.4207	91013	-0.0295	0.0057	4.078e-08	94595	-0.0263	0.0058	2.274e-06	89888	-0.0157	0.0054	0.005267	94311	-0.00290421	0.0262	0.913
rs12615624	G	A	0.4278	DARS1	-0.0005	0.0049	0.8167	112799	0.0321	0.0052	8.676e-10	122153	0.0257	0.0055	1.438e-06	108918	0.0136	0.0051	0.01518	122220	-0.0178989	0.0264	0.499
rs749873	T	C	0.4178	-	0.0025	0.0036	0.5683	175995	-0.026	0.0038	4.873e-11	185487	-0.0249	0.004	9.163e-10	171259	-0.0119	0.0037	0.004597	185298	0.0511018	0.0256	0.04582
rs2287623	A	G	0.5709	ABCB11	0.0006	0.0034	0.9201	174764	-0.0273	0.0036	4.085e-12	184257	-0.0217	0.0037	5.399e-08	170077	-0.0112	0.0035	0.002049	184107	9.9995e-05	0.0231	0.9964
rs11694172	G	A	0.1767	FAM117B	0.0158	0.0039	2.506e-05	177590	0.0277	0.0041	1.951e-09	187092	0.0216	0.0043	8.472e-06	172835	-0.0009	0.004	0.7677	186913	-0.0310044	0.0261	0.2364
rs138777	G	A	0.5103	TOM1	-0.0015	0.0034	0.3804	175827	-0.0214	0.0037	4.74e-08	185274	-0.0184	0.0038	4.859e-06	171153	-0.0063	0.0035	0.08917	185157	0.0172988	0.0242	0.4759
rs11563251	T	C	0.1865	UGT1A10/UGT1A8/UGT1A7/UGT1A6/UGT1A5/UGT1A9/UGT1A4/UGT1A1/UGT1A3	0.0083	0.0056	0.08257	177624	0.0368	0.0059	1.266e-09	187107	0.0345	0.0062	4.499e-08	172855	0.0058	0.0057	0.3648	186922	0.0873971	0.0366	0.01706
rs4253772	T	C	0.078	PPARA	0.02	0.0055	0.0005783	175744	0.0322	0.0058	9.852e-09	185188	0.0313	0.006	4.334e-08	171071	-0.0015	0.0056	0.9096	185073	0.0518996	0.0359	0.148
rs7616006	G	A	0.4848	-	-0.0049	0.0033	0.06521	177753	-0.0315	0.0036	8.406e-17	187246	-0.025	0.0037	2.535e-10	172984	-0.0139	0.0034	4.675e-05	187056	0.0160989	0.0231	0.4869
rs7640978	T	C	0.1431	CMTM6	-0.0178	0.0063	0.005539	176996	-0.0376	0.0066	1.658e-08	186485	-0.0392	0.0069	9.837e-09	172228	0.0003	0.0064	0.7222	186297	0.0371031	0.0414	0.3703
rs13315871	A	G	0.0741	PXK	0.0062	0.0058	0.2507	177796	-0.0355	0.0061	3.48e-08	187287	-0.0344	0.0063	4.724e-07	173025	-0.018	0.0059	0.0175	187098	-0.00480151	0.0385	0.8998
rs4530754	A	G	0.6147	CSNK1G3	0.0015	0.0033	0.7421	177773	0.0228	0.0035	1.678e-09	187272	0.0275	0.0036	3.576e-12	173003	0.0008	0.0034	0.9344	187081	0.00819632	0.0228	0.7179
rs4703646	T	C	0.5082	ANKRD31	-0.0014	0.0034	0.5831	177783	0.0419	0.0036	2.147e-29	187282	0.0469	0.0038	1.197e-33	173011	0.0038	0.0035	0.3735	187089	-0.0102019	0.0235	0.6641
rs1477932	A	C	0.5115	ANKRD31	0.0001	0.0048	0.7686	91013	0.045	0.0052	6.09e-18	94595	0.0467	0.0053	2.34e-18	89888	0.0074	0.0049	0.2118	94311	-0.0110003	0.0235	0.638
rs13436857	C	T	0.3246	HMGCR	0.003	0.0052	0.5976	86744	0.0452	0.0053	5.117e-16	92659.9	0.0531	0.0056	3.267e-19	83099	0.0017	0.0053	0.7145	92750.9	-0.011296	0.0281	0.6877
rs253389	G	A	0.7565	POC5	0.0003	0.0052	0.9516	86770.9	-0.0342	0.0054	1.663e-09	92680	-0.0341	0.0056	1.217e-08	83130	-0.0049	0.0053	0.3916	92774.1	-0.0524027	0.0251	0.03696
rs253390	C	T	0.7029	POC5	-0.0009	0.0037	0.7286	174835	-0.0414	0.0039	5.97e-25	184249	-0.0402	0.0041	4.605e-22	170083	-0.0094	0.0038	0.00613	184094	-0.0522034	0.0251	0.03761
rs168807	G	A	0.8325	POC5	0.0015	0.004	0.7123	177803	-0.0299	0.0043	1.788e-11	187290	-0.0322	0.0045	4.26e-12	173036	-0.0066	0.0041	0.081	187101	-0.0627964	0.0282	0.02612
rs17563877	T	C	0.156	POC5	-0.0017	0.004	0.6888	177801	0.0296	0.0043	3.109e-11	187289	0.032	0.0044	6.451e-12	173034	0.0063	0.0041	0.08806	187101	0.0619978	0.0282	0.02786
rs11153594	T	C	0.3734	FRK	-0.0123	0.0034	0.001248	177737	-0.029	0.0036	1.266e-14	187230	-0.0262	0.0037	8.826e-11	172975	-0.0084	0.0034	0.01934	187048	0.00229736	0.023	0.9219
rs9376090	C	T	0.1873	-	-0.0037	0.0037	0.3366	177772	-0.0254	0.004	2.595e-09	187263	-0.0218	0.0041	1.894e-06	173004	-0.0148	0.0038	0.0002859	187080	0.0197028	0.0265	0.4587
rs3757354	T	C	0.272	MYLIP	-0.0012	0.004	0.5649	177758	-0.0348	0.0042	2.215e-15	187247	-0.0382	0.0044	2.087e-17	172987	0.0038	0.0041	0.5342	187060	0.018704	0.0282	0.5072
rs2814982	T	C	0.1619	-	0.0051	0.0054	0.9388	177775	-0.0441	0.0057	3.678e-15	187263	-0.0262	0.0059	3.161e-06	173005	-0.0371	0.0055	1.223e-11	187081	-0.0352024	0.0383	0.3585
rs1997243	G	A	0.1063	C7orf50/GPR146	0.0063	0.0047	0.2685	173854	0.0332	0.005	2.719e-10	183314	0.0222	0.0052	4.849e-05	169220	0.0248	0.0048	2.27e-07	183192	0.00120072	0.0311	0.969
rs12670798	C	T	0.2608	DNAH11/LOC105375183	0.0101	0.0039	0.01678	177790	0.0364	0.0041	9.478e-17	187287	0.0344	0.0043	4.812e-14	173013	-0.0014	0.004	0.7327	187095	0.0151035	0.0275	0.5829
rs2073547	G	A	0.2407	NPC1L1	0.0148	0.0044	0.003393	174618	0.0456	0.0047	3.83e-21	184098	0.0485	0.0049	1.923e-21	169889	-0.0049	0.0045	0.3099	183913	0.0395	0.0308	0.1998
rs2737252	A	G	0.2398	TRPS1	-0.0092	0.0037	0.01065	177716	-0.0331	0.0039	1.634e-16	187202	-0.0314	0.0041	7.039e-14	172950	-0.0126	0.0038	0.003941	187012	0.0294035	0.0259	0.2569
rs10102164	A	G	0.1876	-	0.0113	0.0041	0.006865	177806	0.0301	0.0043	4.596e-11	187307	0.0316	0.0045	3.742e-11	173037	-0.0005	0.0042	0.7971	187112	-0.0034961	0.0292	0.9056
rs3780181	G	A	0.116	VLDLR	0.0069	0.0066	0.491	176679	-0.0442	0.0071	6.668e-10	186134	-0.0445	0.0074	1.764e-09	171976	-0.0038	0.0068	0.5416	185974	0.0316042	0.0439	0.4713
rs10893499	A	G	0.163	ST3GAL4	0.0196	0.0048	0.0002237	177746	0.0362	0.0051	1.677e-12	187228	0.0521	0.0053	3.861e-21	172980	-0.0153	0.0049	0.005882	187042	0.0082955	0.034	0.8069
rs267733	G	A	0.1193	ANXA9	-0.0025	0.0048	0.6158	168542	-0.0217	0.0051	3.763e-05	178262	-0.0331	0.0053	5.285e-09	164562	0.0161	0.005	0.003584	177802	0.0326988	0.0319	0.3054
rs10903129	G	A	0.5839	MACO1	0.008	0.0033	0.005876	174605	0.029	0.0035	1.757e-14	184093	0.0328	0.0037	3.03e-17	169920	0.0009	0.0034	0.8594	183942	-0.0158044	0.0228	0.4869
rs66844552	G	A	0.5545	MACO1	-0.0074	0.0048	0.1073	83877.9	-0.0229	0.005	1.067e-05	89747.9	-0.0326	0.0052	2.533e-09	80242	0.0054	0.0049	0.3294	89860	0.0172988	0.0275	0.53
rs4942486	C	T	0.5182	BRCA2	-0.0071	0.0033	0.02379	176695	-0.0189	0.0035	7.084e-08	186182	-0.0243	0.0037	2.261e-11	171930	0.0136	0.0034	0.000116	185991	0.0242005	0.0227	0.2857
rs8017377	A	G	0.3421	NYNRIN	0.0056	0.0035	0.1417	177630	0.0251	0.0037	3.106e-11	187101	0.0303	0.0038	2.516e-15	172866	-0.0037	0.0036	0.4343	186923	0.00590255	0.0235	0.8025
rs364585	G	A	0.6944	-	-0.0018	0.0034	0.4397	176222	0.0156	0.0036	7.725e-05	185697	0.0249	0.0038	4.278e-10	171526	0.0005	0.0035	0.8218	185550	-0.0255995	0.0235	0.277
rs6065311	C	T	0.5893	TOP1	0.0061	0.0033	0.02265	176024	0.0354	0.0035	1.707e-24	185501	0.0417	0.0036	1.656e-30	171333	0.0024	0.0034	0.4371	185356	-0.0305971	0.0227	0.1778
rs10490626	A	G	0.0523	LOC107985940	0.0085	0.0062	0.41	177817	-0.0415	0.0066	5.886e-09	187317	-0.0508	0.0069	1.697e-12	173044	0.0081	0.0064	0.05339	187124	0.0281987	0.0424	0.5064
rs5763662	T	C	0.0327	MTMR3	-0.0001	0.0112	0.8875	167388	0.0692	0.0117	7.719e-08	176839	0.0767	0.0121	1.191e-08	162777	0.0333	0.0112	0.006368	176719	0.146902	0.0713	0.0392
rs2710642	A	G	0.7161	EHBP1	0.0065	0.0034	0.04705	177763	0.0156	0.0037	7.365e-05	187258	0.0239	0.0038	6.089e-09	172994	-0.0096	0.0035	0.007687	187063	9.9995e-05	0.0238	0.9964
rs16872430	T	G	0.2103	ANKRD31	-0.0002	0.0057	0.6174	91013	0.0304	0.0062	3.574e-07	94595	0.0329	0.0064	2.04e-08	89888	0.0047	0.0058	0.769	94311	-0.0164038	0.0271	0.5451
rs13277801	T	C	0.695	UBXN2B	-0.0178	0.0034	7.654e-07	177779	-0.0383	0.0036	2.373e-23	187279	-0.0338	0.0038	3.994e-17	173010	-0.0037	0.0035	0.3173	187088	-0.0292023	0.0239	0.2215
rs970548	C	A	0.2364	MARCHF8	0.0025	0.0038	0.4594	177293	0.025	0.004	8.431e-09	186782	0.0157	0.0042	0.0006647	172518	0.0258	0.0039	1.706e-10	186596	-0.0247024	0.0265	0.3512
rs12145743	G	T	0.2404	METTL25B	-0.0123	0.0036	0.0005555	172017	0.001	0.0038	0.6645	181514	-0.0042	0.0039	0.3381	167310	0.0203	0.0036	1.803e-08	181336	0.0216016	0.0244	0.3757
rs4650994	A	G	0.4	C1orf220	0.0024	0.0033	0.398	177613	-0.0044	0.0035	0.3545	187107	0.0027	0.0036	0.3384	172854	-0.021	0.0034	6.696e-09	186927	0.00649884	0.0227	0.773
rs1689797	A	C	0.2931	-	0.0106	0.0035	0.02417	177823	-0.0006	0.0037	0.7531	187319	0.0142	0.0039	0.0004923	173050	-0.0358	0.0036	2.852e-21	187126	-0.00910129	0.0242	0.7083
rs2241210	G	A	0.5781	UBE3B	0.0029	0.0033	0.2466	171848	0.0208	0.0036	9.354e-08	181024	0.0078	0.0037	0.08548	167167	0.0332	0.0035	2.489e-20	174782	0.0198966	0.0228	0.3827
rs838876	G	A	0.584	-	0.0052	0.0037	0.3767	165082	-0.0193	0.004	5.235e-06	174496	0.003	0.0042	0.4417	159226	-0.0493	0.0039	7.325e-33	173066	-0.0156962	0.0264	0.5516
rs11045163	G	A	0.3791	-	-0.0097	0.0034	0.002851	177776	-0.002	0.0036	0.507	187263	-0.0055	0.0037	0.1632	173005	0.0217	0.0035	3.196e-09	187075	-0.00249688	0.0235	0.9167
rs4846914	A	G	0.4463	GALNT2	-0.0401	0.0034	7.2e-31	177694	0.006	0.0036	0.1265	187185	-0.0043	0.0037	0.2335	172927	0.0479	0.0034	3.513e-41	186995	0.0400953	0.0236	0.08872
rs4983559	A	G	0.5301	-	0.0001	0.0035	0.9709	174232	-0.0103	0.0037	0.006252	183711	-0.0026	0.0038	0.5827	169645	-0.0197	0.0036	9.565e-09	183672	0.054403	0.024	0.02326
rs16942887	A	G	0.1542	PSKH1	-0.0115	0.005	0.02959	176259	0.031	0.0052	1.629e-08	185755	0.0011	0.0054	0.798	171566	0.0831	0.0051	8.281e-54	185604	-0.0188974	0.0349	0.589
rs55856208	T	A	0.1434	SLC7A6	-0.0075	0.0069	0.3772	86458.7	0.0269	0.0072	0.0006821	92360.7	0.0012	0.0076	0.9513	82817.7	0.0579	0.0071	1.008e-13	92457.9	-0.0273038	0.0354	0.4407
rs11350	C	T	0.1392	SLC7A6/SLC7A6OS	-0.0094	0.005	0.1231	171468	0.0252	0.0053	8.505e-06	180967	-0.0009	0.0055	0.8291	166863	0.0619	0.0051	1.053e-29	180830	-0.0294035	0.0353	0.4037
rs4148005	G	T	0.3937	ABCA8	0.0066	0.0035	0.04373	175083	0.003	0.0038	0.4187	184579	0.015	0.0039	0.0001491	170394	-0.0283	0.0036	5.743e-14	184431	0.0227979	0.0243	0.3496
rs4939883	C	T	0.746	LOC105372112	0.0052	0.0043	0.3813	176236	0.0555	0.0046	4.939e-31	185729	0.0211	0.0048	1.471e-05	171539	0.0799	0.0045	1.796e-66	185576	0.0231049	0.0309	0.4546
rs737337	C	T	0.2042	DOCK6	0.0107	0.0059	0.1221	176098	-0.0268	0.0063	4.079e-05	185567	-0.0071	0.0066	0.2551	171411	-0.0565	0.0061	4.564e-17	185432	0.016902	0.0438	0.7
rs443501	C	T	0.8437	LILRB2	0.0048	0.0066	0.7725	133444	-0.0329	0.0068	1.027e-05	141476	-0.0117	0.0071	0.1645	129737	-0.0462	0.0066	2.665e-12	137237	0.0414993	0.0371	0.2636
rs4465830	G	A	0.1284	ZNF335	0.0534	0.0043	2.984e-34	176177	-0.002	0.0045	0.7152	185652	0.009	0.0047	0.05993	171482	-0.0597	0.0044	5.175e-40	185505	-0.0565032	0.0295	0.05604
rs6805251	C	T	0.4538	GSK3B	0.0011	0.0034	0.994	177002	-0.0182	0.0036	1.161e-06	186499	-0.012	0.0037	0.001857	172233	-0.02	0.0035	1.332e-08	186301	-0.018704	0.0231	0.4174
rs13076253	C	A	0.1546	CPNE4	0.0135	0.0047	0.005835	177524	-0.0116	0.005	0.01132	186999	-0.0077	0.0052	0.1148	172759	-0.0283	0.0048	4.961e-09	186809	0.00439966	0.0324	0.8911
rs13326165	G	A	0.7703	STAB1	0.0205	0.0042	2.959e-06	177828	0.0021	0.0044	0.634	187330	0.0042	0.0046	0.267	173054	-0.0289	0.0043	9.042e-11	187135	-0.0183997	0.0288	0.5234
rs2602836	G	A	0.4921	LOC100507053	0.009	0.0033	0.02119	177794	-0.0016	0.0035	0.6628	187293	0.0007	0.0037	0.8305	173020	-0.0192	0.0034	4.964e-08	187102	0.0151035	0.0229	0.5097
rs10019888	G	A	0.1738	-	0.0228	0.0045	2.283e-06	177773	0.0121	0.0048	0.01181	187268	0.0182	0.005	0.0003232	173002	-0.027	0.0046	4.901e-08	187077	0.0689964	0.0299	0.02114
rs6450176	A	G	0.272	ARL15	0.0191	0.0038	3.613e-07	177824	0.0049	0.0041	0.1642	187321	0.0104	0.0042	0.01178	173051	-0.0254	0.0039	6.875e-10	187132	0.0406044	0.0261	0.1206
rs17173637	C	T	0.0822	LOC105375567/LOC124901775	0.0211	0.0056	0.001039	174602	-0.0002	0.0059	0.9909	184088	0.0069	0.0062	0.3811	169876	-0.0363	0.0057	1.899e-08	183901	0.034695	0.0404	0.39
rs702485	G	A	0.5772	DAGLB	-0.0016	0.0033	0.4754	177670	0.0133	0.0035	0.0002921	187149	0.001	0.0037	0.7866	172908	0.0243	0.0034	6.45e-12	186974	-0.0147999	0.0233	0.5264
rs7014168	A	G	0.2039	PINX1	0.0273	0.004	1.132e-11	177506	-0.0055	0.0043	0.3163	186963	-0.0068	0.0045	0.2513	172745	-0.0267	0.0041	9.203e-10	186794	0.0164047	0.0273	0.5486
rs3824201	G	A	0.689	TRPS1	-0.0031	0.0047	0.6974	90874	0.0033	0.0051	0.5494	94456	-0.0128	0.0052	0.01788	89756	0.0296	0.0048	1.119e-09	94175	0.00240288	0.0229	0.9154
rs10087900	A	G	0.3682	LOC124902036	0.008	0.0035	0.0781	174642	-0.0006	0.0037	0.9716	183666	0.0114	0.0039	0.002544	170093	-0.0231	0.0036	2.174e-09	183672	0.0312952	0.0254	0.2183
rs4240624	A	G	0.8711	LOC157273	-0.0278	0.0057	1.094e-06	176413	0.0784	0.006	3.086e-35	185866	0.0672	0.0063	2.617e-23	171657	0.0818	0.0058	1.323e-45	185696	0.0712969	0.0426	0.09414
rs686030	A	C	0.8808	TTC39B	0.025	0.0048	2.226e-07	177732	0.0344	0.0051	4.3e-10	187219	0.0085	0.0052	0.2363	172966	0.055	0.0049	4.292e-27	187035	0.00699547	0.0322	0.8273

## Sheet: ST4
Supplementary Table 4. Characteristics of genetic instruments for circulating lipid traits in UC with 115 SNVs.
SNVs	effect_allele	other_allele	eaf	genes	bx_TG	bxse_TG	bxp_TG	nx_TG	bx_TC	bxse_TC	bxp_TC	nx_TC	bx_LDL	bxse_LDL	bxp_LDL	nx_LDL	bx_HDL	bxse_HDL	bxp_HDL	nx_HDL	by_UC	byse_UC	byp_UC
rs2250802	A	G	0.7718	GPAM	0.023	0.0037	1.21e-10	174734	-0.0315	0.0039	1.472e-15	184218	-0.0296	0.004	3.935e-13	170057	-0.034	0.0038	2.022e-17	184088	0.0105046	0.0234	0.6538
rs1832007	G	A	0.1119	AKR1C4	-0.0327	0.0047	1.718e-12	177504	-0.0238	0.005	4.919e-06	186960	-0.0082	0.0053	0.1061	172749	-0.0074	0.0049	0.1141	186767	0.00409839	0.0299	0.8905
rs10761762	C	T	0.4172	JMJD1C	-0.027	0.0033	1.061e-17	177823	0.0099	0.0035	0.007971	187321	0.0103	0.0036	0.004929	173051	0.0191	0.0034	1.164e-08	187128	0.014799	0.0211	0.4833
rs2068888	A	G	0.4132	-	-0.0241	0.0034	1.682e-11	177712	-0.0142	0.0036	0.0001692	187205	-0.0166	0.0038	3.885e-05	172941	0.0193	0.0035	2.15e-06	187016	-0.0119005	0.0215	0.5799
rs142290703	A	G	0.0478	-	-0.0644	0.0099	6.755e-11	85531.6	-0.0145	0.0102	0.1507	91413.6	-0.0246	0.0109	0.03373	81894	0.0654	0.0102	3.859e-09	91520.9	0.0749961	0.0457	0.1008
rs174535	C	T	0.3243	MYRF	0.047	0.0034	1.733e-41	177773	-0.0473	0.0036	1.667e-36	187257	-0.0504	0.0038	1.745e-38	173005	-0.0392	0.0035	9.036e-28	187074	0.0377953	0.0223	0.09026
rs17513135	T	C	0.1642	PABPC4/PABPC4-AS1	0.022	0.0039	1.633e-08	174742	0.0041	0.0042	0.2393	184233	0.0101	0.0044	0.01653	170057	-0.0353	0.004	8.682e-18	184085	9.9995e-05	0.0251	0.9976
rs2412710	A	G	0.0371	CAPN3	0.0988	0.0132	1.658e-11	153909	0.0118	0.0143	0.679	162384	-0.0024	0.0148	0.6397	149575	-0.084	0.0139	1.36e-09	163536	0.100904	0.0735	0.1697
rs16948098	A	G	0.0954	FRMD5	0.08	0.0089	4.838e-17	163328	0.0055	0.0094	0.8075	174708	-0.0019	0.0097	0.5784	162049	-0.0663	0.009	2.006e-12	175859	-0.0525046	0.0504	0.2977
rs2652840	C	T	0.774	-	-0.0229	0.004	3.159e-08	175903	0.0018	0.0043	0.6093	185660	-0.0026	0.0045	0.5271	171213	0.0272	0.0042	1.088e-10	185237	0.0136021	0.0265	0.6085
rs3198697	T	C	0.2831	PDXDC1	-0.0198	0.0034	2.207e-08	175934	0.0036	0.0036	0.2691	185409	0.0096	0.0037	0.006863	171258	0.0163	0.0035	3.28e-05	185274	-0.0207028	0.0216	0.3382
rs8077889	C	A	0.1949	MPP3	0.0252	0.0042	9.879e-09	176194	-0.0021	0.0044	0.7447	185689	0.0005	0.0046	0.9151	171497	-0.0205	0.0043	1.496e-06	185533	-0.0628997	0.0261	0.0162
rs10419998	A	T	0.0444	TM6SF2	-0.0489	0.0071	7.767e-11	57748.1	-0.0471	0.0075	5.437e-09	63276	-0.0496	0.008	2.734e-09	54760	0.0223	0.0075	0.005095	63495	0.0320024	0.03	0.2861
rs731839	A	G	0.6368	PEPD/LOC124904692	-0.0224	0.0036	2.651e-09	176161	0.006	0.0038	0.09626	185649	0.0018	0.004	0.5171	171464	0.022	0.0037	3.441e-09	185498	-0.00869772	0.0226	0.6988
rs4804311	G	A	0.0624	MYO1F	-0.0392	0.006	1.485e-09	172964	0.0029	0.0064	0.7437	182448	-0.0048	0.0066	0.4185	168415	0.0507	0.0062	3.739e-14	182307	-0.00179838	0.0388	0.9624
rs3761445	A	G	0.5241	-	0.0232	0.0034	8.062e-12	175846	0.0101	0.0036	0.009799	185291	0.0081	0.0037	0.03988	171168	-0.0158	0.0035	3.943e-06	185166	-0.00640044	0.0214	0.7654
rs71441090	A	G	0.0497	-	0.0778	0.0097	7.021e-15	86764.4	0.0233	0.01	0.02245	92671.2	0.0121	0.0103	0.2402	83126.1	0.0055	0.0096	0.5192	92768.5	0.129	0.0455	0.00455
rs4630723	C	T	0.2084	RBKS	-0.0417	0.0055	1.841e-11	86758	-0.0264	0.0057	1.959e-05	92664.9	-0.0125	0.006	0.05558	83114	-0.0053	0.0056	0.3238	92758	0.0111014	0.0271	0.6812
rs6831256	G	A	0.4909	DOK7	0.0258	0.0035	1.602e-12	177495	0.023	0.0037	3.361e-10	186951	0.0188	0.0038	9.067e-07	172736	-0.0131	0.0036	0.002965	186776	0.0370998	0.0213	0.0815
rs442177	T	G	0.5642	AFF1	0.0309	0.0033	1.316e-18	177798	0.0173	0.0036	4.505e-06	187296	0.0159	0.0037	6.086e-05	173030	-0.0215	0.0034	2.193e-09	187104	-0.00250313	0.0217	0.9102
rs6882076	C	T	0.5623	TIMD4	0.0286	0.0035	1.513e-15	177778	0.0508	0.0037	5.354e-41	187270	0.0456	0.0038	3.31e-31	173006	0.0015	0.0035	0.6852	187080	-0.0570984	0.022	0.009451
rs634869	C	T	0.5295	-	-0.0272	0.0033	1.776e-14	177755	-0.0126	0.0036	0.001022	187248	-0.0127	0.0037	0.0008373	172989	0.0234	0.0034	1.003e-10	187062	0.0408949	0.0215	0.05679
rs1178947	C	T	0.2483	FZD9	-0.0808	0.0059	3.475e-42	86717	-0.0101	0.0061	0.1013	92632.2	-0.0042	0.0064	0.4556	83068.1	0.0303	0.0061	3.182e-06	92723.9	-0.012699	0.0276	0.6452
rs11974409	G	A	0.1641	TBL2	-0.0899	0.0042	1.36e-100	177786	-0.0116	0.0044	0.007632	187281	0.0025	0.0046	0.6401	173011	0.031	0.0043	1.719e-11	187087	-0.0125015	0.0275	0.6496
rs4921914	T	C	0.7093	-	-0.0353	0.004	4.867e-17	174670	-0.0332	0.0042	3.051e-15	184151	-0.0229	0.0044	1.921e-07	169992	-0.0019	0.0041	0.3937	184012	-0.00480151	0.0251	0.8481
rs1967103	C	G	0.5891	CSGALNACT1	-0.0319	0.0047	4.385e-09	90908	-0.0063	0.0051	0.1771	94490	-0.0063	0.0053	0.1992	89787	0.0269	0.0048	1.708e-07	94209	-0.0062998	0.0216	0.7708
rs10904908	G	A	0.4106	VIM-AS1	0.0097	0.0034	0.007254	177627	0.025	0.0036	2.601e-11	187112	0.0198	0.0038	3.135e-07	172857	0.0153	0.0035	0.0002648	186923	-0.00039992	0.0217	0.9843
rs11603023	C	T	0.5717	PHLDB1	-0.0014	0.0034	0.5691	177730	-0.0216	0.0036	1.151e-08	187219	-0.0168	0.0037	1.478e-05	172971	-0.0116	0.0035	0.002261	187031	-0.00970278	0.0213	0.6484
rs10832962	T	C	0.552	SPTY2D1/LOC105376578	0.0109	0.0037	0.005181	177680	0.0315	0.0039	1.539e-14	187161	0.032	0.004	6.619e-14	172920	0.0043	0.0038	0.3328	186976	0.0217028	0.0241	0.3679
rs2642438	G	A	0.7789	MTARC1	-0.0172	0.0038	5.272e-06	170184	0.037	0.004	1.283e-18	179599	0.0352	0.0042	7.318e-16	165470	0.0303	0.0039	7.781e-14	179439	0.0198048	0.0237	0.4023
rs558971	G	A	0.6453	LOC124904556	0.0031	0.0033	0.4057	177761	0.0398	0.0036	7.025e-28	187254	0.0382	0.0037	5.555e-24	172992	0.0106	0.0034	0.001036	187065	0.0163022	0.0213	0.4453
rs1077514	T	C	0.7486	ASAP3	0.0142	0.0048	0.001309	174589	0.0301	0.0052	6.4e-09	184079	0.0203	0.0054	0.000103	169906	0.0171	0.005	0.0008279	183929	-0.0243029	0.0304	0.4247
rs4883201	G	A	0.0828	PHC1	-0.0062	0.0053	0.37	177727	-0.035	0.0056	1.742e-09	187211	-0.0275	0.0059	6.792e-06	172971	-0.0149	0.0054	0.001046	187034	-0.00580313	0.0346	0.866
rs11206507	A	G	0.1553	-	0.0096	0.0075	0.1416	90263	0.0516	0.008	2.827e-10	93845	0.0513	0.0082	6.174e-10	89138	0.0024	0.0075	0.8491	93561	-0.0103029	0.0314	0.7437
rs11206508	A	G	0.129	-	0.0033	0.005	0.4566	177009	0.0399	0.0053	6.585e-13	186485	0.0434	0.0055	2.256e-14	172239	0.0062	0.0052	0.417	186295	-0.0112025	0.0315	0.7215
rs10468017	T	C	0.2429	-	0.0379	0.0039	7.559e-21	171951	0.0617	0.004	7.232e-48	181378	0.002	0.0042	0.7468	167263	0.1179	0.0038	1.21e-188	181223	-0.0154995	0.0237	0.5145
rs74019428	T	C	0.0735	-	-0.0359	0.0128	0.006715	85228.2	-0.0805	0.0135	2.007e-08	91082.4	-0.0534	0.0142	0.0004385	81594.3	-0.0719	0.0133	8.951e-07	91207	0.0624958	0.0628	0.3192
rs6504872	T	C	0.4716	EFCAB13	-0.0127	0.0033	0.0002644	176219	0.025	0.0035	6.987e-12	185712	0.0274	0.0037	3.479e-13	171519	0.0147	0.0034	3.876e-05	185561	-0.0449974	0.0212	0.03381
rs2886232	C	T	0.9204	ABCA10	-0.0023	0.0058	0.6121	167076	-0.0358	0.0062	3.874e-08	176571	-0.0451	0.0064	3.876e-11	162498	0.0073	0.006	0.2335	176419	0.0398017	0.0357	0.2645
rs314253	C	T	0.3702	DLG4	-0.0086	0.0034	0.0298	174392	-0.0233	0.0037	2.808e-10	183868	-0.0242	0.0038	3.436e-10	169706	0.003	0.0035	0.3534	183732	0.0174005	0.0221	0.432
rs6603981	T	C	0.8469	EVI5	0.0072	0.004	0.1744	177835	0.0351	0.0043	7.846e-15	187329	0.034	0.0044	3.098e-13	173056	0.0039	0.0042	0.3814	187136	-0.0256974	0.0265	0.3321
rs7264396	T	C	0.2789	FER1L4	-0.0108	0.0041	0.002583	176221	-0.0313	0.0043	6.585e-13	185703	-0.0246	0.0045	4.412e-08	171527	-0.0054	0.0042	0.06022	185554	0.0628997	0.0249	0.01164
rs2030746	T	C	0.4399	LOC105373585	0.0031	0.0035	0.4908	177798	0.0199	0.0037	3.603e-08	187289	0.0214	0.0038	8.605e-09	173024	-0.0025	0.0036	0.3056	187095	0.0178006	0.0215	0.4097
rs16831243	T	C	0.2477	MAP3K19	-0.0006	0.0051	0.9868	164444	0.0378	0.0053	1.842e-12	177056	0.0378	0.0055	9.063e-12	162945	0.0114	0.0051	0.03902	176907	0.0542988	0.0322	0.092
rs6760329	G	A	0.6111	-	-0.001	0.0056	0.7966	91013	-0.0317	0.0059	4.558e-08	94595	-0.0277	0.006	4.806e-06	89888	-0.0174	0.0056	0.003247	94311	0.0137035	0.0263	0.6022
rs745500	A	G	0.5158	LCT	0.0047	0.0054	0.4207	91013	-0.0295	0.0057	4.078e-08	94595	-0.0263	0.0058	2.274e-06	89888	-0.0157	0.0054	0.005267	94311	0.00519647	0.0251	0.837
rs12615624	G	A	0.4278	DARS1	-0.0005	0.0049	0.8167	112799	0.0321	0.0052	8.676e-10	122153	0.0257	0.0055	1.438e-06	108918	0.0136	0.0051	0.01518	122220	-0.00899938	0.0255	0.7241
rs749873	T	C	0.4178	-	0.0025	0.0036	0.5683	175995	-0.026	0.0038	4.873e-11	185487	-0.0249	0.004	9.163e-10	171259	-0.0119	0.0037	0.004597	185298	0.0297044	0.0242	0.221
rs2287623	A	G	0.5709	ABCB11	0.0006	0.0034	0.9201	174764	-0.0273	0.0036	4.085e-12	184257	-0.0217	0.0037	5.399e-08	170077	-0.0112	0.0035	0.002049	184107	0.00840458	0.0216	0.6987
rs11694172	G	A	0.1767	FAM117B	0.0158	0.0039	2.506e-05	177590	0.0277	0.0041	1.951e-09	187092	0.0216	0.0043	8.472e-06	172835	-0.0009	0.004	0.7677	186913	-0.0183015	0.0244	0.4535
rs138777	G	A	0.5103	TOM1	-0.0015	0.0034	0.3804	175827	-0.0214	0.0037	4.74e-08	185274	-0.0184	0.0038	4.859e-06	171153	-0.0063	0.0035	0.08917	185157	0.0603022	0.0224	0.007044
rs11563251	T	C	0.1865	UGT1A10/UGT1A8/UGT1A7/UGT1A6/UGT1A5/UGT1A9/UGT1A4/UGT1A1/UGT1A3	0.0083	0.0056	0.08257	177624	0.0368	0.0059	1.266e-09	187107	0.0345	0.0062	4.499e-08	172855	0.0058	0.0057	0.3648	186922	-0.0318003	0.0346	0.358
rs4253772	T	C	0.078	PPARA	0.02	0.0055	0.0005783	175744	0.0322	0.0058	9.852e-09	185188	0.0313	0.006	4.334e-08	171071	-0.0015	0.0056	0.9096	185073	-0.0225013	0.0339	0.5062
rs7616006	G	A	0.4848	-	-0.0049	0.0033	0.06521	177753	-0.0315	0.0036	8.406e-17	187246	-0.025	0.0037	2.535e-10	172984	-0.0139	0.0034	4.675e-05	187056	-0.0071047	0.0215	0.7428
rs7640978	T	C	0.1431	CMTM6	-0.0178	0.0063	0.005539	176996	-0.0376	0.0066	1.658e-08	186485	-0.0392	0.0069	9.837e-09	172228	0.0003	0.0064	0.7222	186297	0.0271968	0.0379	0.4742
rs13315871	A	G	0.0741	PXK	0.0062	0.0058	0.2507	177796	-0.0355	0.0061	3.48e-08	187287	-0.0344	0.0063	4.724e-07	173025	-0.018	0.0059	0.0175	187098	-0.017197	0.036	0.6332
rs4530754	A	G	0.6147	CSNK1G3	0.0015	0.0033	0.7421	177773	0.0228	0.0035	1.678e-09	187272	0.0275	0.0036	3.576e-12	173003	0.0008	0.0034	0.9344	187081	-0.00500249	0.0213	0.8135
rs4703646	T	C	0.5082	ANKRD31	-0.0014	0.0034	0.5831	177783	0.0419	0.0036	2.147e-29	187282	0.0469	0.0038	1.197e-33	173011	0.0038	0.0035	0.3735	187089	-0.0303046	0.0218	0.1655
rs1477932	A	C	0.5115	ANKRD31	0.0001	0.0048	0.7686	91013	0.045	0.0052	6.09e-18	94595	0.0467	0.0053	2.34e-18	89888	0.0074	0.0049	0.2118	94311	-0.0305004	0.0218	0.1624
rs13436857	C	T	0.3246	HMGCR	0.003	0.0052	0.5976	86744	0.0452	0.0053	5.117e-16	92659.9	0.0531	0.0056	3.267e-19	83099	0.0017	0.0053	0.7145	92750.9	-0.00850374	0.0259	0.7417
rs253389	G	A	0.7565	POC5	0.0003	0.0052	0.9516	86770.9	-0.0342	0.0054	1.663e-09	92680	-0.0341	0.0056	1.217e-08	83130	-0.0049	0.0053	0.3916	92774.1	0.0674976	0.0236	0.004244
rs253390	C	T	0.7029	POC5	-0.0009	0.0037	0.7286	174835	-0.0414	0.0039	5.97e-25	184249	-0.0402	0.0041	4.605e-22	170083	-0.0094	0.0038	0.00613	184094	0.0663962	0.0235	0.004783
rs168807	G	A	0.8325	POC5	0.0015	0.004	0.7123	177803	-0.0299	0.0043	1.788e-11	187290	-0.0322	0.0045	4.26e-12	173036	-0.0066	0.0041	0.081	187101	0.0548047	0.0264	0.03778
rs17563877	T	C	0.156	POC5	-0.0017	0.004	0.6888	177801	0.0296	0.0043	3.109e-11	187289	0.032	0.0044	6.451e-12	173034	0.0063	0.0041	0.08806	187101	-0.052199	0.0263	0.04773
rs11153594	T	C	0.3734	FRK	-0.0123	0.0034	0.001248	177737	-0.029	0.0036	1.266e-14	187230	-0.0262	0.0037	8.826e-11	172975	-0.0084	0.0034	0.01934	187048	0.00880116	0.0215	0.6835
rs9376090	C	T	0.1873	-	-0.0037	0.0037	0.3366	177772	-0.0254	0.004	2.595e-09	187263	-0.0218	0.0041	1.894e-06	173004	-0.0148	0.0038	0.0002859	187080	-0.0270995	0.0247	0.2709
rs3757354	T	C	0.272	MYLIP	-0.0012	0.004	0.5649	177758	-0.0348	0.0042	2.215e-15	187247	-0.0382	0.0044	2.087e-17	172987	0.0038	0.0041	0.5342	187060	0.00410158	0.0255	0.8735
rs2814982	T	C	0.1619	-	0.0051	0.0054	0.9388	177775	-0.0441	0.0057	3.678e-15	187263	-0.0262	0.0059	3.161e-06	173005	-0.0371	0.0055	1.223e-11	187081	-0.0194989	0.0353	0.5805
rs2758886	A	G	0.2369	-	0.0083	0.0036	0.04852	177783	0.0232	0.0039	3.008e-08	187266	0.0218	0.004	1.845e-07	173011	-0.0011	0.0037	0.7342	187080	-0.00150113	0.0232	0.948
rs1997243	G	A	0.1063	C7orf50/GPR146	0.0063	0.0047	0.2685	173854	0.0332	0.005	2.719e-10	183314	0.0222	0.0052	4.849e-05	169220	0.0248	0.0048	2.27e-07	183192	-0.0329995	0.0294	0.262
rs12670798	C	T	0.2608	DNAH11/LOC105375183	0.0101	0.0039	0.01678	177790	0.0364	0.0041	9.478e-17	187287	0.0344	0.0043	4.812e-14	173013	-0.0014	0.004	0.7327	187095	-0.0110982	0.0254	0.6618
rs2073547	G	A	0.2407	NPC1L1	0.0148	0.0044	0.003393	174618	0.0456	0.0047	3.83e-21	184098	0.0485	0.0049	1.923e-21	169889	-0.0049	0.0045	0.3099	183913	0.00399798	0.0289	0.8894
rs2737252	A	G	0.2398	TRPS1	-0.0092	0.0037	0.01065	177716	-0.0331	0.0039	1.634e-16	187202	-0.0314	0.0041	7.039e-14	172950	-0.0126	0.0038	0.003941	187012	-0.00120072	0.0238	0.9592
rs10102164	A	G	0.1876	-	0.0113	0.0041	0.006865	177806	0.0301	0.0043	4.596e-11	187307	0.0316	0.0045	3.742e-11	173037	-0.0005	0.0042	0.7971	187112	0.0288012	0.0265	0.2766
rs3780181	G	A	0.116	VLDLR	0.0069	0.0066	0.491	176679	-0.0442	0.0071	6.668e-10	186134	-0.0445	0.0074	1.764e-09	171976	-0.0038	0.0068	0.5416	185974	-0.00499749	0.0417	0.9038
rs10893499	A	G	0.163	ST3GAL4	0.0196	0.0048	0.0002237	177746	0.0362	0.0051	1.677e-12	187228	0.0521	0.0053	3.861e-21	172980	-0.0153	0.0049	0.005882	187042	-0.015205	0.0311	0.6251
rs267733	G	A	0.1193	ANXA9	-0.0025	0.0048	0.6158	168542	-0.0217	0.0051	3.763e-05	178262	-0.0331	0.0053	5.285e-09	164562	0.0161	0.005	0.003584	177802	0.0654029	0.03	0.0291
rs10903129	G	A	0.5839	MACO1	0.008	0.0033	0.005876	174605	0.029	0.0035	1.757e-14	184093	0.0328	0.0037	3.03e-17	169920	0.0009	0.0034	0.8594	183942	-0.0145043	0.0211	0.4916
rs66844552	G	A	0.5545	MACO1	-0.0074	0.0048	0.1073	83877.9	-0.0229	0.005	1.067e-05	89747.9	-0.0326	0.0052	2.533e-09	80242	0.0054	0.0049	0.3294	89860	0.0103029	0.0255	0.6855
rs4942486	C	T	0.5182	BRCA2	-0.0071	0.0033	0.02379	176695	-0.0189	0.0035	7.084e-08	186182	-0.0243	0.0037	2.261e-11	171930	0.0136	0.0034	0.000116	185991	-0.00410158	0.021	0.8439
rs8017377	A	G	0.3421	NYNRIN	0.0056	0.0035	0.1417	177630	0.0251	0.0037	3.106e-11	187101	0.0303	0.0038	2.516e-15	172866	-0.0037	0.0036	0.4343	186923	0.00909848	0.0228	0.6907
rs364585	G	A	0.6944	-	-0.0018	0.0034	0.4397	176222	0.0156	0.0036	7.725e-05	185697	0.0249	0.0038	4.278e-10	171526	0.0005	0.0035	0.8218	185550	0.0185001	0.0218	0.3962
rs6065311	C	T	0.5893	TOP1	0.0061	0.0033	0.02265	176024	0.0354	0.0035	1.707e-24	185501	0.0417	0.0036	1.656e-30	171333	0.0024	0.0034	0.4371	185356	0.0296966	0.0211	0.1592
rs10490626	A	G	0.0523	LOC107985940	0.0085	0.0062	0.41	177817	-0.0415	0.0066	5.886e-09	187317	-0.0508	0.0069	1.697e-12	173044	0.0081	0.0064	0.05339	187124	0.0349037	0.0391	0.3728
rs5763662	T	C	0.0327	MTMR3	-0.0001	0.0112	0.8875	167388	0.0692	0.0117	7.719e-08	176839	0.0767	0.0121	1.191e-08	162777	0.0333	0.0112	0.006368	176719	0.107104	0.0703	0.1276
rs2710642	A	G	0.7161	EHBP1	0.0065	0.0034	0.04705	177763	0.0156	0.0037	7.365e-05	187258	0.0239	0.0038	6.089e-09	172994	-0.0096	0.0035	0.007687	187063	0.00390238	0.0221	0.861
rs16872430	T	G	0.2103	ANKRD31	-0.0002	0.0057	0.6174	91013	0.0304	0.0062	3.574e-07	94595	0.0329	0.0064	2.04e-08	89888	0.0047	0.0058	0.769	94311	0.0152038	0.0254	0.5482
rs13277801	T	C	0.695	UBXN2B	-0.0178	0.0034	7.654e-07	177779	-0.0383	0.0036	2.373e-23	187279	-0.0338	0.0038	3.994e-17	173010	-0.0037	0.0035	0.3173	187088	-0.00460057	0.0222	0.8345
rs970548	C	A	0.2364	MARCHF8	0.0025	0.0038	0.4594	177293	0.025	0.004	8.431e-09	186782	0.0157	0.0042	0.0006647	172518	0.0258	0.0039	1.706e-10	186596	0.00739729	0.0244	0.7624
rs12145743	G	T	0.2404	METTL25B	-0.0123	0.0036	0.0005555	172017	0.001	0.0038	0.6645	181514	-0.0042	0.0039	0.3381	167310	0.0203	0.0036	1.803e-08	181336	0.0497051	0.0223	0.02556
rs4650994	A	G	0.4	C1orf220	0.0024	0.0033	0.398	177613	-0.0044	0.0035	0.3545	187107	0.0027	0.0036	0.3384	172854	-0.021	0.0034	6.696e-09	186927	-0.0178992	0.0211	0.3955
rs1689797	A	C	0.2931	-	0.0106	0.0035	0.02417	177823	-0.0006	0.0037	0.7531	187319	0.0142	0.0039	0.0004923	173050	-0.0358	0.0036	2.852e-21	187126	0.0139029	0.0223	0.532
rs2241210	G	A	0.5781	UBE3B	0.0029	0.0033	0.2466	171848	0.0208	0.0036	9.354e-08	181024	0.0078	0.0037	0.08548	167167	0.0332	0.0035	2.489e-20	174782	-0.0109993	0.0212	0.6042
rs838876	G	A	0.584	-	0.0052	0.0037	0.3767	165082	-0.0193	0.004	5.235e-06	174496	0.003	0.0042	0.4417	159226	-0.0493	0.0039	7.325e-33	173066	0.0319965	0.0229	0.1627
rs11045163	G	A	0.3791	-	-0.0097	0.0034	0.002851	177776	-0.002	0.0036	0.507	187263	-0.0055	0.0037	0.1632	173005	0.0217	0.0035	3.196e-09	187075	0.0102019	0.0217	0.6386
rs4846914	A	G	0.4463	GALNT2	-0.0401	0.0034	7.2e-31	177694	0.006	0.0036	0.1265	187185	-0.0043	0.0037	0.2335	172927	0.0479	0.0034	3.513e-41	186995	0.0161981	0.0218	0.4571
rs4983559	A	G	0.5301	-	0.0001	0.0035	0.9709	174232	-0.0103	0.0037	0.006252	183711	-0.0026	0.0038	0.5827	169645	-0.0197	0.0036	9.565e-09	183672	0.0173978	0.0236	0.4605
rs16942887	A	G	0.1542	PSKH1	-0.0115	0.005	0.02959	176259	0.031	0.0052	1.629e-08	185755	0.0011	0.0054	0.798	171566	0.0831	0.0051	8.281e-54	185604	0.0299956	0.032	0.3485
rs55856208	T	A	0.1434	SLC7A6	-0.0075	0.0069	0.3772	86458.7	0.0269	0.0072	0.0006821	92360.7	0.0012	0.0076	0.9513	82817.7	0.0579	0.0071	1.008e-13	92457.9	0.0103029	0.0322	0.7482
rs11350	C	T	0.1392	SLC7A6/SLC7A6OS	-0.0094	0.005	0.1231	171468	0.0252	0.0053	8.505e-06	180967	-0.0009	0.0055	0.8291	166863	0.0619	0.0051	1.053e-29	180830	0.00719583	0.032	0.8218
rs4148005	G	T	0.3937	ABCA8	0.0066	0.0035	0.04373	175083	0.003	0.0038	0.4187	184579	0.015	0.0039	0.0001491	170394	-0.0283	0.0036	5.743e-14	184431	0.00859685	0.0226	0.7044
rs4939883	C	T	0.746	LOC105372112	0.0052	0.0043	0.3813	176236	0.0555	0.0046	4.939e-31	185729	0.0211	0.0048	1.471e-05	171539	0.0799	0.0045	1.796e-66	185576	-0.049999	0.0278	0.0718
rs737337	C	T	0.2042	DOCK6	0.0107	0.0059	0.1221	176098	-0.0268	0.0063	4.079e-05	185567	-0.0071	0.0066	0.2551	171411	-0.0565	0.0061	4.564e-17	185432	0.0608015	0.0405	0.1336
rs443501	C	T	0.8437	LILRB2	0.0048	0.0066	0.7725	133444	-0.0329	0.0068	1.027e-05	141476	-0.0117	0.0071	0.1645	129737	-0.0462	0.0066	2.665e-12	137237	0.0509986	0.0348	0.1435
rs4465830	G	A	0.1284	ZNF335	0.0534	0.0043	2.984e-34	176177	-0.002	0.0045	0.7152	185652	0.009	0.0047	0.05993	171482	-0.0597	0.0044	5.175e-40	185505	-0.0118001	0.0273	0.6645
rs6805251	C	T	0.4538	GSK3B	0.0011	0.0034	0.994	177002	-0.0182	0.0036	1.161e-06	186499	-0.012	0.0037	0.001857	172233	-0.02	0.0035	1.332e-08	186301	0.00369682	0.0215	0.8634
rs13076253	C	A	0.1546	CPNE4	0.0135	0.0047	0.005835	177524	-0.0116	0.005	0.01132	186999	-0.0077	0.0052	0.1148	172759	-0.0283	0.0048	4.961e-09	186809	0.0157026	0.0303	0.6039
rs13326165	G	A	0.7703	STAB1	0.0205	0.0042	2.959e-06	177828	0.0021	0.0044	0.634	187330	0.0042	0.0046	0.267	173054	-0.0289	0.0043	9.042e-11	187135	0.00950503	0.0268	0.7225
rs2602836	G	A	0.4921	LOC100507053	0.009	0.0033	0.02119	177794	-0.0016	0.0035	0.6628	187293	0.0007	0.0037	0.8305	173020	-0.0192	0.0034	4.964e-08	187102	0.0201007	0.0213	0.3447
rs10019888	G	A	0.1738	-	0.0228	0.0045	2.283e-06	177773	0.0121	0.0048	0.01181	187268	0.0182	0.005	0.0003232	173002	-0.027	0.0046	4.901e-08	187077	0.0316042	0.0282	0.2629
rs6450176	A	G	0.272	ARL15	0.0191	0.0038	3.613e-07	177824	0.0049	0.0041	0.1642	187321	0.0104	0.0042	0.01178	173051	-0.0254	0.0039	6.875e-10	187132	0.043701	0.0241	0.07039
rs1936800	T	C	0.5141	LOC105377989	0.0175	0.0033	3.789e-07	177805	0.0015	0.0035	0.9826	187298	0.0062	0.0037	0.2015	173034	-0.02	0.0034	3.055e-10	187111	0.00139902	0.0212	0.9487
rs17173637	C	T	0.0822	LOC105375567/LOC124901775	0.0211	0.0056	0.001039	174602	-0.0002	0.0059	0.9909	184088	0.0069	0.0062	0.3811	169876	-0.0363	0.0057	1.899e-08	183901	0.0108992	0.0366	0.766
rs702485	G	A	0.5772	DAGLB	-0.0016	0.0033	0.4754	177670	0.0133	0.0035	0.0002921	187149	0.001	0.0037	0.7866	172908	0.0243	0.0034	6.45e-12	186974	-0.0574006	0.0213	0.007194
rs7014168	A	G	0.2039	PINX1	0.0273	0.004	1.132e-11	177506	-0.0055	0.0043	0.3163	186963	-0.0068	0.0045	0.2513	172745	-0.0267	0.0041	9.203e-10	186794	-0.017604	0.0255	0.4902
rs3824201	G	A	0.689	TRPS1	-0.0031	0.0047	0.6974	90874	0.0033	0.0051	0.5494	94456	-0.0128	0.0052	0.01788	89756	0.0296	0.0048	1.119e-09	94175	0.0341981	0.0214	0.1093
rs10087900	A	G	0.3682	LOC124902036	0.008	0.0035	0.0781	174642	-0.0006	0.0037	0.9716	183666	0.0114	0.0039	0.002544	170093	-0.0231	0.0036	2.174e-09	183672	0.0222995	0.0234	0.3396
rs4240624	A	G	0.8711	LOC157273	-0.0278	0.0057	1.094e-06	176413	0.0784	0.006	3.086e-35	185866	0.0672	0.0063	2.617e-23	171657	0.0818	0.0058	1.323e-45	185696	0.0355988	0.0382	0.3524
rs686030	A	C	0.8808	TTC39B	0.025	0.0048	2.226e-07	177732	0.0344	0.0051	4.3e-10	187219	0.0085	0.0052	0.2363	172966	0.055	0.0049	4.292e-27	187035	-0.00220242	0.0301	0.9419

## Sheet: ST5
Supplementary Table 5. The R2&F of SNVs in CD in univariable Mendelian randomization analyses.
Phenotype	SNVs	effect_allele	other_allele	eaf	beta	se	pval	gene	nx	k	R2	F
TG	rs2250802	A	G	0.7718	0.023	0.0037	1.21e-10	GPAM	174734	1	0.00018634	32.5656
TG	rs1832007	G	A	0.1119	-0.0327	0.0047	1.718e-12	AKR1C4	177504	1	0.000212529	37.7323
TG	rs10761762	C	T	0.4172	-0.027	0.0033	1.061e-17	JMJD1C	177823	1	0.000354504	63.0606
TG	rs2068888	A	G	0.4132	-0.0241	0.0034	1.682e-11	-	177712	1	0.000281653	50.0667
TG	rs142290703	A	G	0.0478	-0.0644	0.0099	6.755e-11	-	85531.6	1	0.000377536	32.3027
TG	rs17513135	T	C	0.1642	0.022	0.0039	1.633e-08	PABPC4/PABPC4-AS1	174742	1	0.000132847	23.2167
TG	rs2412710	A	G	0.0371	0.0988	0.0132	1.658e-11	CAPN3	153909	1	0.000697427	107.414
TG	rs16948098	A	G	0.0954	0.08	0.0089	4.838e-17	FRMD5	163328	1	0.00110463	180.614
TG	rs2652840	C	T	0.774	-0.0229	0.004	3.159e-08	-	175903	1	0.000183464	32.2774
TG	rs3198697	T	C	0.2831	-0.0198	0.0034	2.207e-08	PDXDC1	175934	1	0.000159132	28.001
TG	rs8077889	C	A	0.1949	0.0252	0.0042	9.879e-09	MPP3	176194	1	0.000199293	35.1209
TG	rs10419998	A	T	0.0444	-0.0489	0.0071	7.767e-11	TM6SF2	57748.1	1	0.000202912	11.7197
TG	rs731839	A	G	0.6368	-0.0224	0.0036	2.651e-09	PEPD/LOC124904692	176161	1	0.0002321	40.896
TG	rs4804311	G	A	0.0624	-0.0392	0.006	1.485e-09	MYO1F	172964	1	0.000179806	31.1052
TG	rs3761445	A	G	0.5241	0.0232	0.0034	8.062e-12	-	175846	1	0.000268495	47.2259
TG	rs71441090	A	G	0.0497	0.0778	0.0097	7.021e-15	-	86764.4	1	0.00057175	49.6348
TG	rs4630723	C	T	0.2084	-0.0417	0.0055	1.841e-11	RBKS	86758	1	0.000573727	49.8029
TG	rs6831256	G	A	0.4909	0.0258	0.0035	1.602e-12	DOK7	177495	1	0.00033271	59.0733
TG	rs442177	T	G	0.5642	0.0309	0.0033	1.316e-18	AFF1	177798	1	0.000469534	83.5205
TG	rs634869	C	T	0.5295	-0.0272	0.0033	1.776e-14	-	177755	1	0.000368632	65.5497
TG	rs4921914	T	C	0.7093	-0.0353	0.004	4.867e-17	-	174670	1	0.000513871	89.803
TG	rs1967103	C	G	0.5891	-0.0319	0.0047	4.385e-09	CSGALNACT1	90908	1	0.000492648	44.8067
TG	rs4846914	A	G	0.4463	-0.0401	0.0034	7.2e-31	GALNT2	177694	1	0.000794731	141.33
TG	rs4465830	G	A	0.1284	0.0534	0.0043	2.984e-34	ZNF335	176177	1	0.000638256	112.516
TG	rs7014168	A	G	0.2039	0.0273	0.004	1.132e-11	PINX1	177506	1	0.000241958	42.9589
TC	rs2250802	A	G	0.7718	-0.0315	0.0039	1.472e-15	GPAM	184218	1	0.00034952	64.4096
TC	rs10419998	A	T	0.0444	-0.0471	0.0075	5.437e-09	TM6SF2	63276	1	0.000188248	11.9135
TC	rs6831256	G	A	0.4909	0.023	0.0037	3.361e-10	DOK7	186951	1	0.000264412	49.4447
TC	rs4921914	T	C	0.7093	-0.0332	0.0042	3.051e-15	-	184151	1	0.000454549	83.7428
TC	rs10904908	G	A	0.4106	0.025	0.0036	2.601e-11	VIM-AS1	187112	1	0.00030251	56.6197
TC	rs11603023	C	T	0.5717	-0.0216	0.0036	1.151e-08	PHLDB1	187219	1	0.000228483	42.7856
TC	rs10832962	T	C	0.552	0.0315	0.0039	1.539e-14	SPTY2D1/LOC105376578	187161	1	0.000490759	91.895
TC	rs2642438	G	A	0.7789	0.037	0.004	1.283e-18	MTARC1	179599	1	0.000471524	84.7243
TC	rs558971	G	A	0.6453	0.0398	0.0036	7.025e-28	LOC124904556	187254	1	0.000725135	135.882
TC	rs1077514	T	C	0.7486	0.0301	0.0052	6.4e-09	ASAP3	184079	1	0.000341019	62.7952
TC	rs4883201	G	A	0.0828	-0.035	0.0056	1.742e-09	PHC1	187211	1	0.000186063	34.8391
TC	rs11206507	A	G	0.1553	0.0516	0.008	2.827e-10	-	93845	1	0.000698559	65.6007
TC	rs11206508	A	G	0.129	0.0399	0.0053	6.585e-13	-	186485	1	0.000357753	66.7389
TC	rs74019428	T	C	0.0735	-0.0805	0.0135	2.007e-08	-	91082.4	1	0.000882581	80.4568
TC	rs6504872	T	C	0.4716	0.025	0.0035	6.987e-12	EFCAB13	185712	1	0.000311492	57.8651
TC	rs2886232	C	T	0.9204	-0.0358	0.0062	3.874e-08	ABCA10	176571	1	0.000187796	33.1652
TC	rs314253	C	T	0.3702	-0.0233	0.0037	2.808e-10	DLG4	183868	1	0.000253152	46.5578
TC	rs6603981	T	C	0.8469	0.0351	0.0043	7.846e-15	EVI5	187329	1	0.000319486	59.8674
TC	rs7264396	T	C	0.2789	-0.0313	0.0043	6.585e-13	FER1L4	185703	1	0.00039406	73.2062
TC	rs2030746	T	C	0.4399	0.0199	0.0037	3.603e-08	LOC105373585	187289	1	0.000195144	36.5551
TC	rs16831243	T	C	0.2477	0.0378	0.0053	1.842e-12	MAP3K19	177056	1	0.000532514	94.3337
TC	rs6760329	G	A	0.6111	-0.0317	0.0059	4.558e-08	-	94595	1	0.000477638	45.2028
TC	rs745500	A	G	0.5158	-0.0295	0.0057	4.078e-08	LCT	94595	1	0.000434691	41.1366
TC	rs12615624	G	A	0.4278	0.0321	0.0052	8.676e-10	DARS1	122153	1	0.000504462	61.6517
TC	rs749873	T	C	0.4178	-0.026	0.0038	4.873e-11	-	185487	1	0.000328865	61.0196
TC	rs2287623	A	G	0.5709	-0.0273	0.0036	4.085e-12	ABCB11	184257	1	0.000365152	67.3057
TC	rs11694172	G	A	0.1767	0.0277	0.0041	1.951e-09	FAM117B	187092	1	0.000223246	41.7765
TC	rs138777	G	A	0.5103	-0.0214	0.0037	4.74e-08	TOM1	185274	1	0.000228883	42.4153
TC	rs11563251	T	C	0.1865	0.0368	0.0059	1.266e-09	UGT1A10/UGT1A8/UGT1A7/UGT1A6/UGT1A5/UGT1A9/UGT1A4/UGT1A1/UGT1A3	187107	1	0.000410924	76.9177
TC	rs4253772	T	C	0.078	0.0322	0.0058	9.852e-09	PPARA	185188	1	0.000149131	27.6211
TC	rs7616006	G	A	0.4848	-0.0315	0.0036	8.406e-17	-	187246	1	0.000495667	92.8566
TC	rs7640978	T	C	0.1431	-0.0376	0.0066	1.658e-08	CMTM6	186485	1	0.000346717	64.6791
TC	rs13315871	A	G	0.0741	-0.0355	0.0061	3.48e-08	PXK	187287	1	0.000172929	32.3927
TC	rs4530754	A	G	0.6147	0.0228	0.0035	1.678e-09	CSNK1G3	187272	1	0.000246242	46.1251
TC	rs4703646	T	C	0.5082	0.0419	0.0036	2.147e-29	ANKRD31	187282	1	0.000877569	164.496
TC	rs1477932	A	C	0.5115	0.045	0.0052	6.09e-18	ANKRD31	94595	1	0.00101196	95.8217
TC	rs13436857	C	T	0.3246	0.0452	0.0053	5.117e-16	HMGCR	92659.9	1	0.000895811	83.0784
TC	rs253389	G	A	0.7565	-0.0342	0.0054	1.663e-09	POC5	92680	1	0.000430914	39.9534
TC	rs253390	C	T	0.7029	-0.0414	0.0039	5.97e-25	POC5	184249	1	0.000715858	131.989
TC	rs168807	G	A	0.8325	-0.0299	0.0043	1.788e-11	POC5	187290	1	0.000249328	46.7078
TC	rs17563877	T	C	0.156	0.0296	0.0043	3.109e-11	POC5	187289	1	0.000230717	43.2204
TC	rs11153594	T	C	0.3734	-0.029	0.0036	1.266e-14	FRK	187230	1	0.000393542	73.711
TC	rs9376090	C	T	0.1873	-0.0254	0.004	2.595e-09	-	187263	1	0.000196411	36.7873
TC	rs3757354	T	C	0.272	-0.0348	0.0042	2.215e-15	MYLIP	187247	1	0.000479611	89.8477
TC	rs2814982	T	C	0.1619	-0.0441	0.0057	3.678e-15	-	187263	1	0.000527776	98.8839
TC	rs1997243	G	A	0.1063	0.0332	0.005	2.719e-10	C7orf50/GPR146	183314	1	0.000209426	38.3983
TC	rs12670798	C	T	0.2608	0.0364	0.0041	9.478e-17	DNAH11/LOC105375183	187287	1	0.00051086	95.7254
TC	rs2073547	G	A	0.2407	0.0456	0.0047	3.83e-21	NPC1L1	184098	1	0.000760062	140.031
TC	rs2737252	A	G	0.2398	-0.0331	0.0039	1.634e-16	TRPS1	187202	1	0.000399451	74.807
TC	rs10102164	A	G	0.1876	0.0301	0.0043	4.596e-11	-	187307	1	0.000276163	51.741
TC	rs3780181	G	A	0.116	-0.0442	0.0071	6.668e-10	VLDLR	186134	1	0.000400668	74.6071
TC	rs10893499	A	G	0.163	0.0362	0.0051	1.677e-12	ST3GAL4	187228	1	0.000357569	66.9701
TC	rs10903129	G	A	0.5839	0.029	0.0035	1.757e-14	MACO1	184093	1	0.00040866	75.2614
TC	rs6065311	C	T	0.5893	0.0354	0.0035	1.707e-24	TOP1	185501	1	0.000606593	112.591
TC	rs10490626	A	G	0.0523	-0.0415	0.0066	5.886e-09	LOC107985940	187317	1	0.000170726	31.985
TC	rs13277801	T	C	0.695	-0.0383	0.0036	2.373e-23	UBXN2B	187279	1	0.000621888	116.538
TC	rs970548	C	A	0.2364	0.025	0.004	8.431e-09	MARCHF8	186782	1	0.000225644	42.1553
TC	rs4939883	C	T	0.746	0.0555	0.0046	4.939e-31	LOC105372112	185729	1	0.00116732	217.056
TC	rs686030	A	C	0.8808	0.0344	0.0051	4.3e-10	TTC39B	187219	1	0.000248485	46.5322
LDL	rs2250802	A	G	0.7718	-0.0296	0.004	3.935e-13	GPAM	170057	1	0.000308627	52.4998
LDL	rs10419998	A	T	0.0444	-0.0496	0.008	2.734e-09	TM6SF2	54760	1	0.000208762	11.4338
LDL	rs10832962	T	C	0.552	0.032	0.004	6.619e-14	SPTY2D1/LOC105376578	172920	1	0.000506462	87.6208
LDL	rs2642438	G	A	0.7789	0.0352	0.0042	7.318e-16	MTARC1	165470	1	0.000426762	70.6456
LDL	rs558971	G	A	0.6453	0.0382	0.0037	5.555e-24	LOC124904556	172992	1	0.000668005	115.635
LDL	rs11206507	A	G	0.1553	0.0513	0.0082	6.174e-10	-	89138	1	0.00069046	61.5874
LDL	rs11206508	A	G	0.129	0.0434	0.0055	2.256e-14	-	172239	1	0.00042327	72.9336
LDL	rs6504872	T	C	0.4716	0.0274	0.0037	3.479e-13	EFCAB13	171519	1	0.000374169	64.2004
LDL	rs2886232	C	T	0.9204	-0.0451	0.0064	3.876e-11	ABCA10	162498	1	0.000298039	48.4445
LDL	rs314253	C	T	0.3702	-0.0242	0.0038	3.436e-10	DLG4	169706	1	0.000273086	46.3565
LDL	rs6603981	T	C	0.8469	0.034	0.0044	3.098e-13	EVI5	173056	1	0.000299775	51.8928
LDL	rs7264396	T	C	0.2789	-0.0246	0.0045	4.412e-08	FER1L4	171527	1	0.000243413	41.7616
LDL	rs2030746	T	C	0.4399	0.0214	0.0038	8.605e-09	LOC105373585	173024	1	0.000225672	39.055
LDL	rs16831243	T	C	0.2477	0.0378	0.0055	9.063e-12	MAP3K19	162945	1	0.000532514	86.8154
LDL	rs749873	T	C	0.4178	-0.0249	0.004	9.163e-10	-	171259	1	0.000301626	51.6712
LDL	rs11563251	T	C	0.1865	0.0345	0.0062	4.499e-08	UGT1A10/UGT1A8/UGT1A7/UGT1A6/UGT1A5/UGT1A9/UGT1A4/UGT1A1/UGT1A3	172855	1	0.000361164	62.4507
LDL	rs4253772	T	C	0.078	0.0313	0.006	4.334e-08	PPARA	171071	1	0.000140911	24.1089
LDL	rs7616006	G	A	0.4848	-0.025	0.0037	2.535e-10	-	172984	1	0.000312211	54.0238
LDL	rs7640978	T	C	0.1431	-0.0392	0.0069	9.837e-09	CMTM6	172228	1	0.000376853	64.9282
LDL	rs4530754	A	G	0.6147	0.0275	0.0036	3.576e-12	CSNK1G3	173003	1	0.000358226	61.9957
LDL	rs4703646	T	C	0.5082	0.0469	0.0038	1.197e-33	ANKRD31	173011	1	0.00109951	190.434
LDL	rs1477932	A	C	0.5115	0.0467	0.0053	2.34e-18	ANKRD31	89888	1	0.00108987	98.0708
LDL	rs13436857	C	T	0.3246	0.0531	0.0056	3.267e-19	HMGCR	83099	1	0.00123631	102.861
LDL	rs253389	G	A	0.7565	-0.0341	0.0056	1.217e-08	POC5	83130	1	0.000428397	35.6271
LDL	rs253390	C	T	0.7029	-0.0402	0.0041	4.605e-22	POC5	170083	1	0.00067496	114.875
LDL	rs168807	G	A	0.8325	-0.0322	0.0045	4.26e-12	POC5	173036	1	0.000289162	50.0493
LDL	rs17563877	T	C	0.156	0.032	0.0044	6.451e-12	POC5	173034	1	0.000269648	46.6703
LDL	rs11153594	T	C	0.3734	-0.0262	0.0037	8.826e-11	FRK	172975	1	0.000321216	55.5796
LDL	rs3757354	T	C	0.272	-0.0382	0.0044	2.087e-17	MYLIP	172987	1	0.000577906	100.027
LDL	rs12670798	C	T	0.2608	0.0344	0.0043	4.812e-14	DNAH11/LOC105375183	173013	1	0.000456264	78.9747
LDL	rs2073547	G	A	0.2407	0.0485	0.0049	1.923e-21	NPC1L1	169889	1	0.000859811	146.196
LDL	rs2737252	A	G	0.2398	-0.0314	0.0041	7.039e-14	TRPS1	172950	1	0.000359473	62.1925
LDL	rs10102164	A	G	0.1876	0.0316	0.0045	3.742e-11	-	173037	1	0.000304374	52.6833
LDL	rs3780181	G	A	0.116	-0.0445	0.0074	1.764e-09	VLDLR	171976	1	0.000406126	69.8715
LDL	rs10893499	A	G	0.163	0.0521	0.0053	3.861e-21	ST3GAL4	172980	1	0.000740659	128.213
LDL	rs267733	G	A	0.1193	-0.0331	0.0053	5.285e-09	ANXA9	164562	1	0.000230226	37.8947
LDL	rs10903129	G	A	0.5839	0.0328	0.0037	3.03e-17	MACO1	169920	1	0.000522774	88.8752
LDL	rs66844552	G	A	0.5545	-0.0326	0.0052	2.533e-09	MACO1	80242	1	0.000525067	42.1535
LDL	rs4942486	C	T	0.5182	-0.0243	0.0037	2.261e-11	BRCA2	171930	1	0.000294854	50.7086
LDL	rs364585	G	A	0.6944	0.0249	0.0038	4.278e-10	-	171526	1	0.000263143	45.1472
LDL	rs6065311	C	T	0.5893	0.0417	0.0036	1.656e-30	TOP1	171333	1	0.000841711	144.333
LDL	rs10490626	A	G	0.0523	-0.0508	0.0069	1.697e-12	LOC107985940	173044	1	0.000255817	44.2784
LDL	rs5763662	T	C	0.0327	0.0767	0.0121	1.191e-08	MTMR3	162777	1	0.00037216	60.601
LDL	rs2710642	A	G	0.7161	0.0239	0.0038	6.089e-09	EHBP1	172994	1	0.000232255	40.1876
LDL	rs16872430	T	G	0.2103	0.0329	0.0064	2.04e-08	ANKRD31	89888	1	0.00035952	32.3274
LDL	rs13277801	T	C	0.695	-0.0338	0.0038	3.994e-17	UBXN2B	173010	1	0.000484337	83.8349
HDL	rs2250802	A	G	0.7718	-0.034	0.0038	2.022e-17	GPAM	184088	1	0.0004072	74.9905
HDL	rs10761762	C	T	0.4172	0.0191	0.0034	1.164e-08	JMJD1C	187128	1	0.000177403	33.2026
HDL	rs142290703	A	G	0.0478	0.0654	0.0102	3.859e-09	-	91520.9	1	0.000389351	35.6469
HDL	rs17513135	T	C	0.1642	-0.0353	0.004	8.682e-18	PABPC4/PABPC4-AS1	184085	1	0.000342023	62.9821
HDL	rs2412710	A	G	0.0371	-0.084	0.0139	1.36e-09	CAPN3	163536	1	0.000504131	82.4843
HDL	rs16948098	A	G	0.0954	-0.0663	0.009	2.006e-12	FRMD5	175859	1	0.000758686	133.522
HDL	rs2652840	C	T	0.774	0.0272	0.0042	1.088e-10	-	185237	1	0.000258832	47.9571
HDL	rs731839	A	G	0.6368	0.022	0.0037	3.441e-09	PEPD/LOC124904692	185498	1	0.000223885	41.539
HDL	rs4804311	G	A	0.0624	0.0507	0.0062	3.739e-14	MYO1F	182307	1	0.000300779	54.8502
HDL	rs442177	T	G	0.5642	-0.0215	0.0034	2.193e-09	AFF1	187104	1	0.000227315	42.5407
HDL	rs634869	C	T	0.5295	0.0234	0.0034	1.003e-10	-	187062	1	0.000272827	51.0489
HDL	rs2642438	G	A	0.7789	0.0303	0.0039	7.781e-14	MTARC1	179439	1	0.000316217	56.7591
HDL	rs2814982	T	C	0.1619	-0.0371	0.0055	1.223e-11	-	187081	1	0.000373526	69.9051
HDL	rs970548	C	A	0.2364	0.0258	0.0039	1.706e-10	MARCHF8	186596	1	0.000240316	44.8523
HDL	rs12145743	G	T	0.2404	0.0203	0.0036	1.803e-08	METTL25B	181336	1	0.000150502	27.2952
HDL	rs4650994	A	G	0.4	-0.021	0.0034	6.696e-09	C1orf220	186927	1	0.00021168	39.5767
HDL	rs1689797	A	C	0.2931	-0.0358	0.0036	2.852e-21	-	187126	1	0.000531092	99.4329
HDL	rs2241210	G	A	0.5781	0.0332	0.0035	2.489e-20	UBE3B	174782	1	0.000537674	94.0251
HDL	rs838876	G	A	0.584	-0.0493	0.0039	7.325e-33	-	173066	1	0.00118095	204.621
HDL	rs11045163	G	A	0.3791	0.0217	0.0035	3.196e-09	-	187075	1	0.000221679	41.4794
HDL	rs4846914	A	G	0.4463	0.0479	0.0034	3.513e-41	GALNT2	186995	1	0.00113397	212.286
HDL	rs4983559	A	G	0.5301	-0.0197	0.0036	9.565e-09	-	183672	1	0.000193342	35.5179
HDL	rs55856208	T	A	0.1434	0.0579	0.0071	1.008e-13	SLC7A6	92457.9	1	0.000823596	76.2091
HDL	rs11350	C	T	0.1392	0.0619	0.0051	1.053e-29	SLC7A6/SLC7A6OS	180830	1	0.000918233	166.195
HDL	rs4148005	G	T	0.3937	-0.0283	0.0036	5.743e-14	ABCA8	184431	1	0.000382345	70.5425
HDL	rs4939883	C	T	0.746	0.0799	0.0045	1.796e-66	LOC105372112	185576	1	0.00241934	450.055
HDL	rs737337	C	T	0.2042	-0.0565	0.0061	4.564e-17	DOCK6	185432	1	0.0010375	192.583
HDL	rs443501	C	T	0.8437	-0.0462	0.0066	2.665e-12	LILRB2	137237	1	0.000562939	77.2985
HDL	rs4465830	G	A	0.1284	-0.0597	0.0044	5.175e-40	ZNF335	185505	1	0.000797739	148.101
HDL	rs6805251	C	T	0.4538	-0.02	0.0035	1.332e-08	GSK3B	186301	1	0.000198292	36.949
HDL	rs13076253	C	A	0.1546	-0.0283	0.0048	4.961e-09	CPNE4	186809	1	0.000209351	39.1165
HDL	rs13326165	G	A	0.7703	-0.0289	0.0043	9.042e-11	STAB1	187135	1	0.000295561	55.3255
HDL	rs2602836	G	A	0.4921	-0.0192	0.0034	4.964e-08	LOC100507053	187102	1	0.000184274	34.484
HDL	rs10019888	G	A	0.1738	-0.027	0.0046	4.901e-08	-	187077	1	0.000209359	39.1741
HDL	rs6450176	A	G	0.272	-0.0254	0.0039	6.875e-10	ARL15	187132	1	0.000255504	47.8247
HDL	rs17173637	C	T	0.0822	-0.0363	0.0057	1.899e-08	LOC105375567/LOC124901775	183901	1	0.000198821	36.5704
HDL	rs702485	G	A	0.5772	0.0243	0.0034	6.45e-12	DAGLB	186974	1	0.000288207	53.9021
HDL	rs7014168	A	G	0.2039	-0.0267	0.0041	9.203e-10	PINX1	186794	1	0.000231439	43.241
HDL	rs3824201	G	A	0.689	0.0296	0.0048	1.119e-09	TRPS1	94175	1	0.000375485	35.3739
HDL	rs10087900	A	G	0.3682	-0.0231	0.0036	2.174e-09	LOC124902036	183672	1	0.000248266	45.6104
HDL	rs686030	A	C	0.8808	0.055	0.0049	4.292e-27	TTC39B	187035	1	0.000635198	118.878

## Sheet: ST6
Supplementary Table 6. The R2&F of SNVs in UC in univariable Mendelian randomization analyses.
Phenotype	SNVs	effect_allele	other_allele	eaf	beta	se	pval	gene	nx	k	R2	F
TG	rs2250802	A	G	0.7718	0.023	0.0037	1.21e-10	GPAM	174734	1	0.00018634	32.5656
TG	rs1832007	G	A	0.1119	-0.0327	0.0047	1.718e-12	AKR1C4	177504	1	0.000212529	37.7323
TG	rs10761762	C	T	0.4172	-0.027	0.0033	1.061e-17	JMJD1C	177823	1	0.000354504	63.0606
TG	rs2068888	A	G	0.4132	-0.0241	0.0034	1.682e-11	-	177712	1	0.000281653	50.0667
TG	rs142290703	A	G	0.0478	-0.0644	0.0099	6.755e-11	-	85531.6	1	0.000377536	32.3027
TG	rs174535	C	T	0.3243	0.047	0.0034	1.733e-41	MYRF	177773	1	0.000968114	172.269
TG	rs17513135	T	C	0.1642	0.022	0.0039	1.633e-08	PABPC4/PABPC4-AS1	174742	1	0.000132847	23.2167
TG	rs2412710	A	G	0.0371	0.0988	0.0132	1.658e-11	CAPN3	153909	1	0.000697427	107.414
TG	rs16948098	A	G	0.0954	0.08	0.0089	4.838e-17	FRMD5	163328	1	0.00110463	180.614
TG	rs2652840	C	T	0.774	-0.0229	0.004	3.159e-08	-	175903	1	0.000183464	32.2774
TG	rs3198697	T	C	0.2831	-0.0198	0.0034	2.207e-08	PDXDC1	175934	1	0.000159132	28.001
TG	rs8077889	C	A	0.1949	0.0252	0.0042	9.879e-09	MPP3	176194	1	0.000199293	35.1209
TG	rs10419998	A	T	0.0444	-0.0489	0.0071	7.767e-11	TM6SF2	57748.1	1	0.000202912	11.7197
TG	rs731839	A	G	0.6368	-0.0224	0.0036	2.651e-09	PEPD/LOC124904692	176161	1	0.0002321	40.896
TG	rs4804311	G	A	0.0624	-0.0392	0.006	1.485e-09	MYO1F	172964	1	0.000179806	31.1052
TG	rs3761445	A	G	0.5241	0.0232	0.0034	8.062e-12	-	175846	1	0.000268495	47.2259
TG	rs71441090	A	G	0.0497	0.0778	0.0097	7.021e-15	-	86764.4	1	0.00057175	49.6348
TG	rs4630723	C	T	0.2084	-0.0417	0.0055	1.841e-11	RBKS	86758	1	0.000573727	49.8029
TG	rs6831256	G	A	0.4909	0.0258	0.0035	1.602e-12	DOK7	177495	1	0.00033271	59.0733
TG	rs442177	T	G	0.5642	0.0309	0.0033	1.316e-18	AFF1	177798	1	0.000469534	83.5205
TG	rs6882076	C	T	0.5623	0.0286	0.0035	1.513e-15	TIMD4	177778	1	0.000402631	71.6069
TG	rs634869	C	T	0.5295	-0.0272	0.0033	1.776e-14	-	177755	1	0.000368632	65.5497
TG	rs1178947	C	T	0.2483	-0.0808	0.0059	3.475e-42	FZD9	86717	1	0.0024371	211.85
TG	rs11974409	G	A	0.1641	-0.0899	0.0042	1.36e-100	TBL2	177786	1	0.00221724	395.065
TG	rs4921914	T	C	0.7093	-0.0353	0.004	4.867e-17	-	174670	1	0.000513871	89.803
TG	rs1967103	C	G	0.5891	-0.0319	0.0047	4.385e-09	CSGALNACT1	90908	1	0.000492648	44.8067
TG	rs4846914	A	G	0.4463	-0.0401	0.0034	7.2e-31	GALNT2	177694	1	0.000794731	141.33
TG	rs4465830	G	A	0.1284	0.0534	0.0043	2.984e-34	ZNF335	176177	1	0.000638256	112.516
TG	rs7014168	A	G	0.2039	0.0273	0.004	1.132e-11	PINX1	177506	1	0.000241958	42.9589
TC	rs2250802	A	G	0.7718	-0.0315	0.0039	1.472e-15	GPAM	184218	1	0.00034952	64.4096
TC	rs174535	C	T	0.3243	-0.0473	0.0036	1.667e-36	MYRF	187257	1	0.000980513	183.786
TC	rs10419998	A	T	0.0444	-0.0471	0.0075	5.437e-09	TM6SF2	63276	1	0.000188248	11.9135
TC	rs6831256	G	A	0.4909	0.023	0.0037	3.361e-10	DOK7	186951	1	0.000264412	49.4447
TC	rs6882076	C	T	0.5623	0.0508	0.0037	5.354e-41	TIMD4	187270	1	0.00127029	238.187
TC	rs4921914	T	C	0.7093	-0.0332	0.0042	3.051e-15	-	184151	1	0.000454549	83.7428
TC	rs10904908	G	A	0.4106	0.025	0.0036	2.601e-11	VIM-AS1	187112	1	0.00030251	56.6197
TC	rs11603023	C	T	0.5717	-0.0216	0.0036	1.151e-08	PHLDB1	187219	1	0.000228483	42.7856
TC	rs10832962	T	C	0.552	0.0315	0.0039	1.539e-14	SPTY2D1/LOC105376578	187161	1	0.000490759	91.895
TC	rs2642438	G	A	0.7789	0.037	0.004	1.283e-18	MTARC1	179599	1	0.000471524	84.7243
TC	rs558971	G	A	0.6453	0.0398	0.0036	7.025e-28	LOC124904556	187254	1	0.000725135	135.882
TC	rs1077514	T	C	0.7486	0.0301	0.0052	6.4e-09	ASAP3	184079	1	0.000341019	62.7952
TC	rs4883201	G	A	0.0828	-0.035	0.0056	1.742e-09	PHC1	187211	1	0.000186063	34.8391
TC	rs11206507	A	G	0.1553	0.0516	0.008	2.827e-10	-	93845	1	0.000698559	65.6007
TC	rs11206508	A	G	0.129	0.0399	0.0053	6.585e-13	-	186485	1	0.000357753	66.7389
TC	rs74019428	T	C	0.0735	-0.0805	0.0135	2.007e-08	-	91082.4	1	0.000882581	80.4568
TC	rs6504872	T	C	0.4716	0.025	0.0035	6.987e-12	EFCAB13	185712	1	0.000311492	57.8651
TC	rs2886232	C	T	0.9204	-0.0358	0.0062	3.874e-08	ABCA10	176571	1	0.000187796	33.1652
TC	rs314253	C	T	0.3702	-0.0233	0.0037	2.808e-10	DLG4	183868	1	0.000253152	46.5578
TC	rs6603981	T	C	0.8469	0.0351	0.0043	7.846e-15	EVI5	187329	1	0.000319486	59.8674
TC	rs7264396	T	C	0.2789	-0.0313	0.0043	6.585e-13	FER1L4	185703	1	0.00039406	73.2062
TC	rs2030746	T	C	0.4399	0.0199	0.0037	3.603e-08	LOC105373585	187289	1	0.000195144	36.5551
TC	rs16831243	T	C	0.2477	0.0378	0.0053	1.842e-12	MAP3K19	177056	1	0.000532514	94.3337
TC	rs6760329	G	A	0.6111	-0.0317	0.0059	4.558e-08	-	94595	1	0.000477638	45.2028
TC	rs745500	A	G	0.5158	-0.0295	0.0057	4.078e-08	LCT	94595	1	0.000434691	41.1366
TC	rs12615624	G	A	0.4278	0.0321	0.0052	8.676e-10	DARS1	122153	1	0.000504462	61.6517
TC	rs749873	T	C	0.4178	-0.026	0.0038	4.873e-11	-	185487	1	0.000328865	61.0196
TC	rs2287623	A	G	0.5709	-0.0273	0.0036	4.085e-12	ABCB11	184257	1	0.000365152	67.3057
TC	rs11694172	G	A	0.1767	0.0277	0.0041	1.951e-09	FAM117B	187092	1	0.000223246	41.7765
TC	rs138777	G	A	0.5103	-0.0214	0.0037	4.74e-08	TOM1	185274	1	0.000228883	42.4153
TC	rs11563251	T	C	0.1865	0.0368	0.0059	1.266e-09	UGT1A10/UGT1A8/UGT1A7/UGT1A6/UGT1A5/UGT1A9/UGT1A4/UGT1A1/UGT1A3	187107	1	0.000410924	76.9177
TC	rs4253772	T	C	0.078	0.0322	0.0058	9.852e-09	PPARA	185188	1	0.000149131	27.6211
TC	rs7616006	G	A	0.4848	-0.0315	0.0036	8.406e-17	-	187246	1	0.000495667	92.8566
TC	rs7640978	T	C	0.1431	-0.0376	0.0066	1.658e-08	CMTM6	186485	1	0.000346717	64.6791
TC	rs13315871	A	G	0.0741	-0.0355	0.0061	3.48e-08	PXK	187287	1	0.000172929	32.3927
TC	rs4530754	A	G	0.6147	0.0228	0.0035	1.678e-09	CSNK1G3	187272	1	0.000246242	46.1251
TC	rs4703646	T	C	0.5082	0.0419	0.0036	2.147e-29	ANKRD31	187282	1	0.000877569	164.496
TC	rs1477932	A	C	0.5115	0.045	0.0052	6.09e-18	ANKRD31	94595	1	0.00101196	95.8217
TC	rs13436857	C	T	0.3246	0.0452	0.0053	5.117e-16	HMGCR	92659.9	1	0.000895811	83.0784
TC	rs253389	G	A	0.7565	-0.0342	0.0054	1.663e-09	POC5	92680	1	0.000430914	39.9534
TC	rs253390	C	T	0.7029	-0.0414	0.0039	5.97e-25	POC5	184249	1	0.000715858	131.989
TC	rs168807	G	A	0.8325	-0.0299	0.0043	1.788e-11	POC5	187290	1	0.000249328	46.7078
TC	rs17563877	T	C	0.156	0.0296	0.0043	3.109e-11	POC5	187289	1	0.000230717	43.2204
TC	rs11153594	T	C	0.3734	-0.029	0.0036	1.266e-14	FRK	187230	1	0.000393542	73.711
TC	rs9376090	C	T	0.1873	-0.0254	0.004	2.595e-09	-	187263	1	0.000196411	36.7873
TC	rs3757354	T	C	0.272	-0.0348	0.0042	2.215e-15	MYLIP	187247	1	0.000479611	89.8477
TC	rs2814982	T	C	0.1619	-0.0441	0.0057	3.678e-15	-	187263	1	0.000527776	98.8839
TC	rs2758886	A	G	0.2369	0.0232	0.0039	3.008e-08	-	187266	1	0.000194604	36.4495
TC	rs1997243	G	A	0.1063	0.0332	0.005	2.719e-10	C7orf50/GPR146	183314	1	0.000209426	38.3983
TC	rs12670798	C	T	0.2608	0.0364	0.0041	9.478e-17	DNAH11/LOC105375183	187287	1	0.00051086	95.7254
TC	rs2073547	G	A	0.2407	0.0456	0.0047	3.83e-21	NPC1L1	184098	1	0.000760062	140.031
TC	rs2737252	A	G	0.2398	-0.0331	0.0039	1.634e-16	TRPS1	187202	1	0.000399451	74.807
TC	rs10102164	A	G	0.1876	0.0301	0.0043	4.596e-11	-	187307	1	0.000276163	51.741
TC	rs3780181	G	A	0.116	-0.0442	0.0071	6.668e-10	VLDLR	186134	1	0.000400668	74.6071
TC	rs10893499	A	G	0.163	0.0362	0.0051	1.677e-12	ST3GAL4	187228	1	0.000357569	66.9701
TC	rs10903129	G	A	0.5839	0.029	0.0035	1.757e-14	MACO1	184093	1	0.00040866	75.2614
TC	rs6065311	C	T	0.5893	0.0354	0.0035	1.707e-24	TOP1	185501	1	0.000606593	112.591
TC	rs10490626	A	G	0.0523	-0.0415	0.0066	5.886e-09	LOC107985940	187317	1	0.000170726	31.985
TC	rs13277801	T	C	0.695	-0.0383	0.0036	2.373e-23	UBXN2B	187279	1	0.000621888	116.538
TC	rs970548	C	A	0.2364	0.025	0.004	8.431e-09	MARCHF8	186782	1	0.000225644	42.1553
TC	rs4939883	C	T	0.746	0.0555	0.0046	4.939e-31	LOC105372112	185729	1	0.00116732	217.056
TC	rs686030	A	C	0.8808	0.0344	0.0051	4.3e-10	TTC39B	187219	1	0.000248485	46.5322
LDL	rs2250802	A	G	0.7718	-0.0296	0.004	3.935e-13	GPAM	170057	1	0.000308627	52.4998
LDL	rs174535	C	T	0.3243	-0.0504	0.0038	1.745e-38	MYRF	173005	1	0.00111325	192.81
LDL	rs10419998	A	T	0.0444	-0.0496	0.008	2.734e-09	TM6SF2	54760	1	0.000208762	11.4338
LDL	rs6882076	C	T	0.5623	0.0456	0.0038	3.31e-31	TIMD4	173006	1	0.00102354	177.258
LDL	rs10832962	T	C	0.552	0.032	0.004	6.619e-14	SPTY2D1/LOC105376578	172920	1	0.000506462	87.6208
LDL	rs2642438	G	A	0.7789	0.0352	0.0042	7.318e-16	MTARC1	165470	1	0.000426762	70.6456
LDL	rs558971	G	A	0.6453	0.0382	0.0037	5.555e-24	LOC124904556	172992	1	0.000668005	115.635
LDL	rs11206507	A	G	0.1553	0.0513	0.0082	6.174e-10	-	89138	1	0.00069046	61.5874
LDL	rs11206508	A	G	0.129	0.0434	0.0055	2.256e-14	-	172239	1	0.00042327	72.9336
LDL	rs6504872	T	C	0.4716	0.0274	0.0037	3.479e-13	EFCAB13	171519	1	0.000374169	64.2004
LDL	rs2886232	C	T	0.9204	-0.0451	0.0064	3.876e-11	ABCA10	162498	1	0.000298039	48.4445
LDL	rs314253	C	T	0.3702	-0.0242	0.0038	3.436e-10	DLG4	169706	1	0.000273086	46.3565
LDL	rs6603981	T	C	0.8469	0.034	0.0044	3.098e-13	EVI5	173056	1	0.000299775	51.8928
LDL	rs7264396	T	C	0.2789	-0.0246	0.0045	4.412e-08	FER1L4	171527	1	0.000243413	41.7616
LDL	rs2030746	T	C	0.4399	0.0214	0.0038	8.605e-09	LOC105373585	173024	1	0.000225672	39.055
LDL	rs16831243	T	C	0.2477	0.0378	0.0055	9.063e-12	MAP3K19	162945	1	0.000532514	86.8154
LDL	rs749873	T	C	0.4178	-0.0249	0.004	9.163e-10	-	171259	1	0.000301626	51.6712
LDL	rs11563251	T	C	0.1865	0.0345	0.0062	4.499e-08	UGT1A10/UGT1A8/UGT1A7/UGT1A6/UGT1A5/UGT1A9/UGT1A4/UGT1A1/UGT1A3	172855	1	0.000361164	62.4507
LDL	rs4253772	T	C	0.078	0.0313	0.006	4.334e-08	PPARA	171071	1	0.000140911	24.1089
LDL	rs7616006	G	A	0.4848	-0.025	0.0037	2.535e-10	-	172984	1	0.000312211	54.0238
LDL	rs7640978	T	C	0.1431	-0.0392	0.0069	9.837e-09	CMTM6	172228	1	0.000376853	64.9282
LDL	rs4530754	A	G	0.6147	0.0275	0.0036	3.576e-12	CSNK1G3	173003	1	0.000358226	61.9957
LDL	rs4703646	T	C	0.5082	0.0469	0.0038	1.197e-33	ANKRD31	173011	1	0.00109951	190.434
LDL	rs1477932	A	C	0.5115	0.0467	0.0053	2.34e-18	ANKRD31	89888	1	0.00108987	98.0708
LDL	rs13436857	C	T	0.3246	0.0531	0.0056	3.267e-19	HMGCR	83099	1	0.00123631	102.861
LDL	rs253389	G	A	0.7565	-0.0341	0.0056	1.217e-08	POC5	83130	1	0.000428397	35.6271
LDL	rs253390	C	T	0.7029	-0.0402	0.0041	4.605e-22	POC5	170083	1	0.00067496	114.875
LDL	rs168807	G	A	0.8325	-0.0322	0.0045	4.26e-12	POC5	173036	1	0.000289162	50.0493
LDL	rs17563877	T	C	0.156	0.032	0.0044	6.451e-12	POC5	173034	1	0.000269648	46.6703
LDL	rs11153594	T	C	0.3734	-0.0262	0.0037	8.826e-11	FRK	172975	1	0.000321216	55.5796
LDL	rs3757354	T	C	0.272	-0.0382	0.0044	2.087e-17	MYLIP	172987	1	0.000577906	100.027
LDL	rs12670798	C	T	0.2608	0.0344	0.0043	4.812e-14	DNAH11/LOC105375183	173013	1	0.000456264	78.9747
LDL	rs2073547	G	A	0.2407	0.0485	0.0049	1.923e-21	NPC1L1	169889	1	0.000859811	146.196
LDL	rs2737252	A	G	0.2398	-0.0314	0.0041	7.039e-14	TRPS1	172950	1	0.000359473	62.1925
LDL	rs10102164	A	G	0.1876	0.0316	0.0045	3.742e-11	-	173037	1	0.000304374	52.6833
LDL	rs3780181	G	A	0.116	-0.0445	0.0074	1.764e-09	VLDLR	171976	1	0.000406126	69.8715
LDL	rs10893499	A	G	0.163	0.0521	0.0053	3.861e-21	ST3GAL4	172980	1	0.000740659	128.213
LDL	rs267733	G	A	0.1193	-0.0331	0.0053	5.285e-09	ANXA9	164562	1	0.000230226	37.8947
LDL	rs10903129	G	A	0.5839	0.0328	0.0037	3.03e-17	MACO1	169920	1	0.000522774	88.8752
LDL	rs66844552	G	A	0.5545	-0.0326	0.0052	2.533e-09	MACO1	80242	1	0.000525067	42.1535
LDL	rs4942486	C	T	0.5182	-0.0243	0.0037	2.261e-11	BRCA2	171930	1	0.000294854	50.7086
LDL	rs364585	G	A	0.6944	0.0249	0.0038	4.278e-10	-	171526	1	0.000263143	45.1472
LDL	rs6065311	C	T	0.5893	0.0417	0.0036	1.656e-30	TOP1	171333	1	0.000841711	144.333
LDL	rs10490626	A	G	0.0523	-0.0508	0.0069	1.697e-12	LOC107985940	173044	1	0.000255817	44.2784
LDL	rs5763662	T	C	0.0327	0.0767	0.0121	1.191e-08	MTMR3	162777	1	0.00037216	60.601
LDL	rs2710642	A	G	0.7161	0.0239	0.0038	6.089e-09	EHBP1	172994	1	0.000232255	40.1876
LDL	rs16872430	T	G	0.2103	0.0329	0.0064	2.04e-08	ANKRD31	89888	1	0.00035952	32.3274
LDL	rs13277801	T	C	0.695	-0.0338	0.0038	3.994e-17	UBXN2B	173010	1	0.000484337	83.8349
HDL	rs2250802	A	G	0.7718	-0.034	0.0038	2.022e-17	GPAM	184088	1	0.0004072	74.9905
HDL	rs10761762	C	T	0.4172	0.0191	0.0034	1.164e-08	JMJD1C	187128	1	0.000177403	33.2026
HDL	rs142290703	A	G	0.0478	0.0654	0.0102	3.859e-09	-	91520.9	1	0.000389351	35.6469
HDL	rs174535	C	T	0.3243	-0.0392	0.0035	9.036e-28	MYRF	187074	1	0.000673446	126.068
HDL	rs17513135	T	C	0.1642	-0.0353	0.004	8.682e-18	PABPC4/PABPC4-AS1	184085	1	0.000342023	62.9821
HDL	rs2412710	A	G	0.0371	-0.084	0.0139	1.36e-09	CAPN3	163536	1	0.000504131	82.4843
HDL	rs16948098	A	G	0.0954	-0.0663	0.009	2.006e-12	FRMD5	175859	1	0.000758686	133.522
HDL	rs2652840	C	T	0.774	0.0272	0.0042	1.088e-10	-	185237	1	0.000258832	47.9571
HDL	rs731839	A	G	0.6368	0.022	0.0037	3.441e-09	PEPD/LOC124904692	185498	1	0.000223885	41.539
HDL	rs4804311	G	A	0.0624	0.0507	0.0062	3.739e-14	MYO1F	182307	1	0.000300779	54.8502
HDL	rs442177	T	G	0.5642	-0.0215	0.0034	2.193e-09	AFF1	187104	1	0.000227315	42.5407
HDL	rs634869	C	T	0.5295	0.0234	0.0034	1.003e-10	-	187062	1	0.000272827	51.0489
HDL	rs11974409	G	A	0.1641	0.031	0.0043	1.719e-11	TBL2	187087	1	0.000263643	49.3367
HDL	rs2642438	G	A	0.7789	0.0303	0.0039	7.781e-14	MTARC1	179439	1	0.000316217	56.7591
HDL	rs2814982	T	C	0.1619	-0.0371	0.0055	1.223e-11	-	187081	1	0.000373526	69.9051
HDL	rs970548	C	A	0.2364	0.0258	0.0039	1.706e-10	MARCHF8	186596	1	0.000240316	44.8523
HDL	rs12145743	G	T	0.2404	0.0203	0.0036	1.803e-08	METTL25B	181336	1	0.000150502	27.2952
HDL	rs4650994	A	G	0.4	-0.021	0.0034	6.696e-09	C1orf220	186927	1	0.00021168	39.5767
HDL	rs1689797	A	C	0.2931	-0.0358	0.0036	2.852e-21	-	187126	1	0.000531092	99.4329
HDL	rs2241210	G	A	0.5781	0.0332	0.0035	2.489e-20	UBE3B	174782	1	0.000537674	94.0251
HDL	rs838876	G	A	0.584	-0.0493	0.0039	7.325e-33	-	173066	1	0.00118095	204.621
HDL	rs11045163	G	A	0.3791	0.0217	0.0035	3.196e-09	-	187075	1	0.000221679	41.4794
HDL	rs4846914	A	G	0.4463	0.0479	0.0034	3.513e-41	GALNT2	186995	1	0.00113397	212.286
HDL	rs4983559	A	G	0.5301	-0.0197	0.0036	9.565e-09	-	183672	1	0.000193342	35.5179
HDL	rs55856208	T	A	0.1434	0.0579	0.0071	1.008e-13	SLC7A6	92457.9	1	0.000823596	76.2091
HDL	rs11350	C	T	0.1392	0.0619	0.0051	1.053e-29	SLC7A6/SLC7A6OS	180830	1	0.000918233	166.195
HDL	rs4148005	G	T	0.3937	-0.0283	0.0036	5.743e-14	ABCA8	184431	1	0.000382345	70.5425
HDL	rs4939883	C	T	0.746	0.0799	0.0045	1.796e-66	LOC105372112	185576	1	0.00241934	450.055
HDL	rs737337	C	T	0.2042	-0.0565	0.0061	4.564e-17	DOCK6	185432	1	0.0010375	192.583
HDL	rs443501	C	T	0.8437	-0.0462	0.0066	2.665e-12	LILRB2	137237	1	0.000562939	77.2985
HDL	rs4465830	G	A	0.1284	-0.0597	0.0044	5.175e-40	ZNF335	185505	1	0.000797739	148.101
HDL	rs6805251	C	T	0.4538	-0.02	0.0035	1.332e-08	GSK3B	186301	1	0.000198292	36.949
HDL	rs13076253	C	A	0.1546	-0.0283	0.0048	4.961e-09	CPNE4	186809	1	0.000209351	39.1165
HDL	rs13326165	G	A	0.7703	-0.0289	0.0043	9.042e-11	STAB1	187135	1	0.000295561	55.3255
HDL	rs2602836	G	A	0.4921	-0.0192	0.0034	4.964e-08	LOC100507053	187102	1	0.000184274	34.484
HDL	rs10019888	G	A	0.1738	-0.027	0.0046	4.901e-08	-	187077	1	0.000209359	39.1741
HDL	rs6450176	A	G	0.272	-0.0254	0.0039	6.875e-10	ARL15	187132	1	0.000255504	47.8247
HDL	rs1936800	T	C	0.5141	-0.02	0.0034	3.055e-10	LOC105377989	187111	1	0.000199841	37.3995
HDL	rs17173637	C	T	0.0822	-0.0363	0.0057	1.899e-08	LOC105375567/LOC124901775	183901	1	0.000198821	36.5704
HDL	rs702485	G	A	0.5772	0.0243	0.0034	6.45e-12	DAGLB	186974	1	0.000288207	53.9021
HDL	rs7014168	A	G	0.2039	-0.0267	0.0041	9.203e-10	PINX1	186794	1	0.000231439	43.241
HDL	rs3824201	G	A	0.689	0.0296	0.0048	1.119e-09	TRPS1	94175	1	0.000375485	35.3739
HDL	rs10087900	A	G	0.3682	-0.0231	0.0036	2.174e-09	LOC124902036	183672	1	0.000248266	45.6104
HDL	rs686030	A	C	0.8808	0.055	0.0049	4.292e-27	TTC39B	187035	1	0.000635198	118.878

## Sheet: ST7
Supplementary Table 7. The power of blood cell traits in CD in univariable Mendelian randomization analyses.
Exposure	CD_OR_0.9	CD_OR_1.2	CD_OR_1.5
TG	0.100195	0.216496	0.743791
TC	0.190693	0.466895	0.986587
LDL	0.166549	0.403914	0.968407
HDL	0.15702	0.378081	0.956203

## Sheet: ST8
Supplementary Table 8. The power of blood cell traits in UC in univariable Mendelian randomization analyses.
Exposure	UC_OR_0.9	UC_OR_1.2	UC_OR_1.5
TG	0.157384	0.379078	0.956741
TC	0.240719	0.584507	0.99797
LDL	0.209292	0.512737	0.993241
HDL	0.190509	0.466428	0.986497

## Sheet: ST9
Supplementary Table 9. The power of blood cell traits in CD in multivariable Mendelian randomization analyses.
Exposure	CD_OR_0.9	CD_OR_1.2	CD_OR_1.5
TG	0.116246	0.262899	0.838396
TC	0.21394	0.523809	0.994323
LDL	0.197254	0.483343	0.989442
HDL	0.17929	0.437614	0.979798

[truncated: 12 more sheets: ST10, ST11, ST12, ST13, ST14, ST15, ST16, ST17, ST18, ST19, ST20, ST21]
